# Supplementary material for: Autozygome Sequencing Expands the Horizon of Human Knockout Research and Provides Novel Insights into Human Phenotypic Variation
Source: PLoS Genet. 2013 Dec 19;9(12):e1004030. doi: 10.1371/journal.pgen.1004030 (PMC3868571; doi:10.1371/journal.pgen.1004030)
Supplement: Table S1 — Full list of all reported variants in 77 Saudi exomes. Gene: Gene symbol, crName: Chromosome, crStart: Variant start position, crEnd: Variant end position, RefAllele: Reference allele, AltAllele: Observed allele, Region: Structural classification of variant, Change: Variant effect, dbSNP: rs ID in dbSNP, 1KGFreq: 1000 Genomes frequency if reported, ObsHomFreq: Observed homozygous frequency (of non ref. genotype), ObsHetFreq: Observed heterozygous frequency. Please note: the file size of this table is large and may cause a slower download time. (XLSX) [file pgen.1004030.s003.xlsx]

## Sheet: Full NGS sites
Gene	crName	crStart	crEnd	RefAllele	AltAllele	Region	Change	dbSNP	1KGFreq	ObsHomFreq	ObsHetFreq
SDF4	chr1	1163811	1163811	-	GACA	intronic	.	.		0	0.039
SDF4	chr1	1163964	1163964	G	A	exonic	synonymous_SNV	rs78548753	0.019	0	0.026
SDF4	chr1	1164031	1164031	A	G	exonic	nonsynonymous_SNV	rs61744664	0.019	0	0.013
SDF4	chr1	1164048	1164048	C	T	exonic	synonymous_SNV	.		0	0.013
SDF4	chr1	1164072	1164072	C	T	exonic	synonymous_SNV	rs61745645	0.013	0	0.013
SDF4	chr1	1164090	1164090	T	C	exonic	synonymous_SNV	rs61745652	0.021	0	0.013
SDF4	chr1	1164179	1164179	G	A	UTR5	.	rs76230175	0.021	0	0.013
SDF4	chr1	1164250	1164250	-	CA	UTR5	.	.		0	0.013
B3GALT6	chr1	1168350	1168350	G	T	exonic	nonsynonymous_SNV	.		0	0.013
B3GALT6	chr1	1168411	1168411	G	A	exonic	synonymous_SNV	.		0.026	0
B3GALT6	chr1	1169094	1169094	G	C	UTR3	.	rs45574035	0.013	0.013	0.013
B3GALT6	chr1	1169096	1169096	G	A	UTR3	.	.	0.001	0	0.013
B3GALT6	chr1	1169264	1169264	T	G	UTR3	.	.	0.003	0	0.013
B3GALT6	chr1	1169415	1169415	T	G	UTR3	.	rs45591132		0	0.026
B3GALT6	chr1	1169428	1169428	A	C	UTR3	.	.		0	0.026
B3GALT6	chr1	1169460	1169460	T	C	UTR3	.	.		0.013	0
B3GALT6	chr1	1169485	1169485	G	A	UTR3	.	rs45578847	0.049	0.026	0.013
B3GALT6	chr1	1169551	1169551	G	A	UTR3	.	.		0	0.013
B3GALT6	chr1	1169637	1169637	T	C	UTR3	.	rs79425787	0.023	0	0.013
B3GALT6	chr1	1169686	1169686	C	T	UTR3	.	.		0	0.013
B3GALT6	chr1	1169728	1169728	G	T	UTR3	.	rs45591840	0.023	0.013	0.026
B3GALT6	chr1	1169973	1169973	G	A	UTR3	.	rs56852924	0.022	0.013	0.026
B3GALT6	chr1	1169980	1169980	C	T	UTR3	.	rs114208940	0.004	0	0.013
B3GALT6	chr1	1170005	1170005	C	T	UTR3	.	rs116449540	0.016	0	0.013
B3GALT6	chr1	1170148	1170148	C	T	UTR3	.	rs61353980	0.018	0.013	0.013
B3GALT6	chr1	1170308	1170308	G	A	UTR3	.	rs151147873	0	0	0.013
B3GALT6	chr1	1170437	1170437	A	C	downstream	.	.		0	0.013
FAM132A	chr1	1177821	1177821	G	A	downstream	.	rs58080375	0.007	0.013	0
FAM132A	chr1	1178245	1178245	C	T	exonic	synonymous_SNV	rs11260566	0.17	0	0.13
FAM132A	chr1	1178266	1178266	C	T	exonic	synonymous_SNV	rs77651834	0.01	0.013	0.013
FAM132A	chr1	1178453	1178453	G	A	exonic	synonymous_SNV	rs114921901	0.01	0	0.013
FAM132A	chr1	1178482	1178482	A	G	exonic	nonsynonymous_SNV	rs78555129	0.18	0.013	0.091
FAM132A	chr1	1178854	1178854	T	C	exonic	nonsynonymous_SNV	.		0	0.026
FAM132A	chr1	1178925	1178925	G	A	exonic	nonsynonymous_SNV	rs12093154	0.144	0	0.065
FAM132A	chr1	1179309	1179309	G	A	intronic	.	rs113164957	0.14	0	0.052
FAM132A	chr1	1179385	1179385	A	G	exonic	synonymous_SNV	.		0	0.013
FAM132A	chr1	1179532	1179532	C	T	intronic	.	rs116540152	0.006	0	0.013
FAM132A	chr1	1179545	1179545	T	A	intronic	.	rs112569405		0	0.026
FAM132A	chr1	1179555	1179555	G	C	intronic	.	rs111528198		0	0.026
FAM132A	chr1	1179815	1179815	C	A	exonic	synonymous_SNV	.		0	0.013
FAM132A	chr1	1179902	1179902	G	A	intronic	.	.		0	0.013
FAM132A	chr1	1181975	1181975	C	G	exonic	synonymous_SNV	.		0.013	0
UBE2J2	chr1	1189327	1189327	T	C	UTR3	.	.		0	0.013
UBE2J2	chr1	1189486	1189486	G	C	UTR3	.	.		0	0.013
UBE2J2	chr1	1189552	1189552	C	T	UTR3	.	rs113761150	0.007	0	0.013
UBE2J2	chr1	1189663	1189663	G	A	UTR3	.	rs12060210	0.046	0	0.039
UBE2J2	chr1	1189814	1189814	G	T	UTR3	.	.		0	0.013
UBE2J2	chr1	1190061	1190061	A	G	UTR3	.	rs41307035	0.14	0	0.052
UBE2J2	chr1	1190206	1190206	G	A	UTR3	.	rs75469826	0.044	0	0.039
UBE2J2	chr1	1190207	1190207	C	T	UTR3	.	rs41307037	0.017	0	0.026
UBE2J2	chr1	1190523	1190523	C	T	UTR3	.	rs1058161	0.04	0.013	0.117
UBE2J2	chr1	1190685	1190685	G	A	exonic	synonymous_SNV	rs41303853	0.006	0	0.013
UBE2J2	chr1	1192515	1192515	A	G	intronic	.	rs7524470	0.046	0	0.065
UBE2J2	chr1	1193587	1193587	T	-	intronic	.	rs111372697		0.039	0.026
UBE2J2	chr1	1193713	1193713	C	G	intronic	.	rs12070338	0.15	0.026	0.104
UBE2J2	chr1	1193723	1193723	A	C	intronic	.	rs12072310	0.15	0.013	0.104
UBE2J2	chr1	1193766	1193766	C	A	intronic	.	rs116167408	0.013	0	0.013
UBE2J2	chr1	1193852	1193852	T	C	intronic	.	rs78035253	0.012	0	0.013
UBE2J2	chr1	1194010	1194010	T	C	intronic	.	.		0	0.013
UBE2J2	chr1	1194452	1194453	TG	-	intronic	.	.		0	0.013
UBE2J2	chr1	1194471	1194472	CG	-	intronic	.	rs139660192		0.013	0.091
UBE2J2	chr1	1194472	1194481	GTGTGTGCAT	-	intronic	.	rs113322402		0	0.013
UBE2J2	chr1	1194638	1194638	C	T	intronic	.	rs111692369	0.02	0	0.013
UBE2J2	chr1	1194641	1194641	-	CA	intronic	.	.		0	0.013
UBE2J2	chr1	1194804	1194804	T	C	intronic	.	rs11804831	0.612	0.117	0.351
UBE2J2	chr1	1195324	1195324	G	A	intronic	.	rs115283648	0.01	0	0.013
UBE2J2	chr1	1195338	1195338	C	T	intronic	.	.		0	0.013
UBE2J2	chr1	1195593	1195593	G	A	intronic	.	rs12069094	0.05	0.013	0.026
UBE2J2	chr1	1195657	1195657	G	A	intronic	.	rs60397007	0.02	0	0.026
UBE2J2	chr1	1195690	1195690	G	C	intronic	.	rs11260568	0.06	0	0.039
UBE2J2	chr1	1195768	1195768	C	T	intronic	.	rs74942270	0.015	0	0.013
UBE2J2	chr1	1195820	1195820	T	C	intronic	.	rs58785846	0.08	0.013	0.078
UBE2J2	chr1	1195883	1195883	G	A	intronic	.	rs114569858		0	0.013
UBE2J2	chr1	1195951	1195952	CA	-	intronic	.	.		0	0.013
UBE2J2	chr1	1196374	1196374	C	T	intronic	.	rs72894077	0.06	0	0.039
UBE2J2	chr1	1196863	1196863	T	C	intronic	.	rs6659787	1	0.987	0.013
UBE2J2	chr1	1197021	1197021	A	C	intronic	.	.		0	0.013
UBE2J2	chr1	1198681	1198681	T	C	intronic	.	.		0	0.013
UBE2J2	chr1	1203271	1203271	G	A	exonic	synonymous_SNV	rs34496935	0.02	0	0.026
UBE2J2	chr1	1203387	1203387	G	A	intronic	.	rs60981775	0.052	0.013	0.052
SCNN1D	chr1	1219428	1219428	C	T	exonic	nonsynonymous_SNV	.		0	0.026
SCNN1D	chr1	1219451	1219451	G	T	exonic	nonsynonymous_SNV	.		0	0.013
SCNN1D	chr1	1219471	1219471	-	GTC	splicing	.	.		0	0.013
SCNN1D	chr1	1219477	1219477	-	G	ncRNA	.	.		0.013	0
SCNN1D	chr1	1219478	1219478	G	-	ncRNA	.	.		0.013	0
SCNN1D	chr1	1220954	1220954	G	A	exonic	synonymous_SNV	rs12751100	0.39	0.052	0.13
SCNN1D	chr1	1221001	1221001	A	G	exonic	nonsynonymous_SNV	rs72896210	0.05	0.013	0.052
SCNN1D;SCNN1D	chr1	1221044	1221044	G	-	exonic;splicing	frameshift_deletion	.		0	0.013
SCNN1D	chr1	1222212	1222212	C	T	exonic	synonymous_SNV	.		0	0.013
SCNN1D	chr1	1222267	1222267	G	C	exonic	nonsynonymous_SNV	rs11260579	0.27	0	0.091
SCNN1D	chr1	1222271	1222271	C	G	exonic	nonsynonymous_SNV	.		0	0.013
SCNN1D	chr1	1222407	1222407	C	T	ncRNA	.	rs946415	0.012	0	0.013
SCNN1D	chr1	1222503	1222503	C	T	exonic	synonymous_SNV	.		0	0.013
SCNN1D	chr1	1222668	1222668	C	A	exonic	nonsynonymous_SNV	.		0	0.013
SCNN1D	chr1	1222690	1222690	C	T	ncRNA	.	rs115316182	0.027	0	0.13
SCNN1D	chr1	1222695	1222695	G	C	intronic	.	rs910556	0.32	0	0.013
SCNN1D	chr1	1222833	1222833	C	T	ncRNA	.	rs113361226		0	0.013
SCNN1D	chr1	1222958	1222958	C	T	exonic	nonsynonymous_SNV	rs111819661	0.007	0	0.013
SCNN1D	chr1	1223057	1223057	C	T	exonic	synonymous_SNV	.		0	0.013
SCNN1D	chr1	1223248	1223248	C	T	ncRNA	.	.	0.006	0	0.013
SCNN1D	chr1	1223348	1223348	C	T	exonic	synonymous_SNV	.		0	0.013
SCNN1D	chr1	1223385	1223385	G	C	exonic	nonsynonymous_SNV	rs75809000	0.219	0	0.052
SCNN1D	chr1	1225571	1225571	C	T	intronic	.	rs1977346		0.013	0.026
SCNN1D	chr1	1225576	1225576	T	C	intronic	.	rs1977347		0.013	0.026
SCNN1D	chr1	1225579	1225579	G	C	ncRNA	.	rs1977348	0.255	0.013	0
SCNN1D	chr1	1225580	1225580	-	CC	ncRNA	.	.		0	0.013
SCNN1D	chr1	1225612	1225612	G	A	ncRNA	.	rs1570866	0.18	0.065	0.195
SCNN1D	chr1	1225641	1225641	C	A	ncRNA	.	rs2748384	0.48	0.065	0.195
SCNN1D	chr1	1225807	1225807	A	C	ncRNA	.	.		0	0.013
SCNN1D	chr1	1225810	1225810	-	GG	ncRNA	.	rs5772040		0	0.013
SCNN1D	chr1	1225824	1225824	G	A	ncRNA	.	rs115732504	0.011	0	0.013
SCNN1D	chr1	1225945	1225945	G	C	ncRNA	.	rs79772714	0.024	0	0.013
SCNN1D	chr1	1225959	1225959	C	G	ncRNA	.	rs1570867	0.52	0.117	0.312
SCNN1D	chr1	1225986	1225986	G	A	ncRNA	.	rs13306650		0	0.013
SCNN1D	chr1	1225991	1225991	A	G	ncRNA	.	rs115582722	0.005	0	0.013
SCNN1D	chr1	1226063	1226063	G	A	exonic	nonsynonymous_SNV	rs13306651	0.012	0	0.026
SCNN1D	chr1	1226102	1226102	G	A	ncRNA	.	rs2273274	0.27	0	0.039
SCNN1D	chr1	1226139	1226139	G	A	ncRNA	.	.		0	0.026
SCNN1D	chr1	1226201	1226201	C	T	ncRNA	.	rs113745558	0.016	0	0.013
SCNN1D	chr1	1226221	1226221	A	G	ncRNA	.	rs2273275	0.47	0.026	0.13
SCNN1D	chr1	1226233	1226233	G	A	ncRNA	.	rs113099499	0.03	0	0.039
SCNN1D	chr1	1226292	1226292	G	A	exonic	synonymous_SNV	rs2273276	0.16	0.026	0.026
SCNN1D	chr1	1226348	1226348	C	G	ncRNA	.	rs586965	0.46	0.104	0.182
SCNN1D	chr1	1226350	1226350	C	T	ncRNA	.	rs114416421	0.013	0	0.013
SCNN1D	chr1	1226512	1226512	G	A	exonic	nonsynonymous_SNV	rs114257304	0.01	0	0.026
SCNN1D	chr1	1226560	1226560	C	T	ncRNA	.	.		0	0.013
SCNN1D	chr1	1226757	1226757	G	A	exonic	nonsynonymous_SNV	rs6690013	0.11	0.026	0.117
SCNN1D	chr1	1226815	1226815	C	A	exonic	nonsynonymous_SNV	.		0	0.026
SCNN1D	chr1	1226816	1226816	G	A	exonic	synonymous_SNV	.		0	0.013
SCNN1D	chr1	1226851	1226851	C	T	exonic	nonsynonymous_SNV	rs61730205	0.02	0.013	0.026
SCNN1D	chr1	1226889	1226889	G	A	exonic	nonsynonymous_SNV	rs609805	0.105	0.052	0.143
SCNN1D	chr1	1227112	1227112	G	-	ncRNA	.	.		0	0.039
SCNN1D	chr1	1227194	1227194	G	A	ncRNA	.	.	0.002	0	0.026
SCNN1D	chr1	1227196	1227196	A	G	UTR3	.	rs11807158	0.05	0	0.013
SCNN1D	chr1	1227244	1227244	G	A	ncRNA	.	rs2239609	0.076	0	0.091
SCNN1D	chr1	1227249	1227249	T	C	ncRNA	.	rs621668	0.11	0.039	0.169
ACAP3	chr1	1227847	1227847	C	T	UTR3	.	rs114963616	0.02	0	0.013
ACAP3	chr1	1227897	1227897	A	G	UTR3	.	rs3737721	0.22	0.013	0.091
ACAP3	chr1	1227950	1227950	C	T	UTR3	.	rs116175905	0.008	0	0.026
ACAP3	chr1	1227973	1227973	T	C	UTR3	.	.		0	0.013
ACAP3	chr1	1228326	1228326	A	T	UTR3	.	rs72896218	0.008	0	0.013
ACAP3	chr1	1228408	1228408	A	C	UTR3	.	.		0	0.013
ACAP3	chr1	1228570	1228570	G	C	UTR3	.	.		0	0.013
ACAP3	chr1	1229506	1229506	G	T	exonic	nonsynonymous_SNV	.		0	0.013
ACAP3	chr1	1230830	1230830	G	T	exonic	nonsynonymous_SNV	.		0	0.013
ACAP3	chr1	1231008	1231008	G	T	intronic	.	.		0	0.013
ACAP3	chr1	1231334	1231334	A	G	intronic	.	rs74045416	0.02	0	0.026
ACAP3	chr1	1231371	1231371	G	C	intronic	.	.		0.013	0
ACAP3	chr1	1231507	1231507	G	A	intronic	.	rs619608	0.12	0.026	0.221
ACAP3	chr1	1231587	1231587	G	A	intronic	.	.	0.02	0	0.013
ACAP3	chr1	1231656	1231656	G	A	exonic	synonymous_SNV	rs1749951	0.041	0.026	0.117
ACAP3	chr1	1231969	1231969	G	A	exonic	synonymous_SNV	.		0	0.013
ACAP3	chr1	1233332	1233332	C	T	intronic	.	rs111910661	0.008	0	0.013
ACAP3	chr1	1233941	1233941	T	C	intronic	.	rs1739855	0.46	0.091	0.078
ACAP3	chr1	1233955	1233955	T	A	exonic	synonymous_SNV	.	0	0	0.052
ACAP3	chr1	1234763	1234763	G	-	intronic	.	.		0.026	0.078
ACAP3	chr1	1234767	1234767	G	-	intronic	.	rs143899579		0.013	0.026
ACAP3	chr1	1236144	1236144	G	A	intronic	.	.		0	0.013
ACAP3	chr1	1237344	1237345	CC	-	intronic	.	.		0	0.013
ACAP3	chr1	1238367	1238367	G	A	intronic	.	.		0	0.013
ACAP3	chr1	1238492	1238492	G	A	intronic	.	rs12408158	0.127	0	0.039
ACAP3	chr1	1238583	1238583	G	A	exonic	nonsynonymous_SNV	.	0.009	0	0.026
ACAP3	chr1	1238587	1238587	G	A	exonic	synonymous_SNV	.		0	0.013
PUSL1	chr1	1245032	1245032	C	T	intronic	.	.		0	0.013
PUSL1	chr1	1245176	1245176	C	T	exonic	nonsynonymous_SNV	rs34738574	0.035	0	0.039
PUSL1	chr1	1246004	1246004	A	G	intronic	.	rs2296474	0.96	0.883	0.104
PUSL1	chr1	1246022	1246022	G	A	exonic	nonsynonymous_SNV	.		0	0.026
PUSL1	chr1	1246257	1246273	GGCTCTGGGTCACAGGT	-	intronic	.	.		0	0.039
PUSL1	chr1	1246273	1246273	T	C	intronic	.	.		0	0.013
PUSL1	chr1	1246291	1246293	ACG	-	exonic	nonframeshift_deletion	.		0	0.013
PUSL1	chr1	1246303	1246303	G	A	exonic	synonymous_SNV	rs41285824	0.02	0	0.026
PUSL1	chr1	1246338	1246338	C	T	exonic	nonsynonymous_SNV	.		0.013	0.013
PUSL1	chr1	1246390	1246390	C	G	exonic	nonsynonymous_SNV	.	0.003	0	0.039
PUSL1	chr1	1246456	1246456	G	T	intronic	.	.		0	0.013
PUSL1	chr1	1246474	1246474	G	A	intronic	.	.		0	0.039
PUSL1	chr1	1246484	1246484	T	C	intronic	.	rs112356049	0.02	0	0.026
PUSL1	chr1	1246831	1246831	G	A	UTR3	.	rs192098021	0	0	0.039
CPSF3L	chr1	1247093	1247093	G	A	UTR3	.	rs77183802	0.036	0	0.039
CPSF3L	chr1	1247186	1247186	G	-	UTR3	.	.		0	0.078
CPSF3L	chr1	1247351	1247351	A	G	intronic	.	.		0	0.026
CPSF3L	chr1	1247494	1247494	T	C	exonic	synonymous_SNV	rs12103	0.4	0.468	0.143
CPSF3L	chr1	1247555	1247555	C	T	intronic	.	rs113412865	0.056	0	0.013
CPSF3L	chr1	1247579	1247579	-	GT	intronic	.	.		0.039	0.013
CPSF3L	chr1	1247588	1247588	G	-	intronic	.	.		0.013	0
CPSF3L	chr1	1247764	1247764	A	G	intronic	.	.		0	0.039
CPSF3L	chr1	1247952	1247961	TGCCCTGCCC	-	intronic	.	.		0	0.013
CPSF3L	chr1	1247961	1247961	-	TGCCCTGCCC	intronic	.	.		0	0.013
CPSF3L	chr1	1248180	1248180	G	A	exonic	synonymous_SNV	rs112636962		0	0.039
CPSF3L	chr1	1248291	1248291	G	A	exonic	synonymous_SNV	.		0	0.026
CPSF3L	chr1	1248338	1248338	G	A	intronic	.	.		0	0.039
CPSF3L	chr1	1248907	1248907	G	A	exonic	synonymous_SNV	.		0	0.013
CPSF3L	chr1	1249020	1249020	C	T	intronic	.	.		0	0.013
CPSF3L	chr1	1249187	1249187	G	A	exonic	synonymous_SNV	rs12142199	0.384	0.519	0.312
CPSF3L	chr1	1250318	1250318	G	A	exonic	synonymous_SNV	rs12095333	0.02	0	0.026
CPSF3L	chr1	1251004	1251004	G	A	intronic	.	.		0	0.026
CPSF3L	chr1	1254599	1254599	T	C	intronic	.	.		0.013	0
CPSF3L	chr1	1254688	1254688	G	C	exonic	nonsynonymous_SNV	.		0	0.013
CPSF3L	chr1	1254841	1254841	C	G	exonic	synonymous_SNV	rs10907179	0.75	0.727	0.208
CPSF3L	chr1	1254994	1254994	C	A	intronic	.	.		0	0.013
GLTPD1	chr1	1260168	1260168	C	A	UTR5	.	rs61766199	0.75	0.052	0
GLTPD1	chr1	1260462	1260462	C	T	UTR5	.	.	0.031	0	0.026
GLTPD1	chr1	1260500	1260500	C	A	intronic	.	.		0	0.013
GLTPD1	chr1	1262276	1262276	C	T	UTR5	.	rs113667133	0.024	0	0.039
GLTPD1	chr1	1262591	1262591	C	T	intronic	.	rs2296472	0.756	0.39	0.078
GLTPD1	chr1	1262695	1262695	G	A	exonic	nonsynonymous_SNV	.		0	0.039
GLTPD1	chr1	1262913	1262913	G	A	exonic	nonsynonymous_SNV	.		0	0.013
GLTPD1	chr1	1262940	1262940	G	A	exonic	nonsynonymous_SNV	.	0.002	0	0.013
GLTPD1	chr1	1262966	1262966	C	T	exonic	synonymous_SNV	rs307349	0.78	0.688	0.104
TNFRSF18	chr1	1139202	1139202	T	C	exonic	synonymous_SNV	rs2298213	0.19	0.026	0.117
TNFRSF18	chr1	1139498	1139498	C	T	exonic	nonsynonymous_SNV	rs11466693	0.002	0	0.013
TNFRSF18	chr1	1139877	1139877	G	T	intronic	.	.		0	0.013
TNFRSF18	chr1	1139884	1139887	GGGA	-	intronic	.	.		0	0.013
TNFRSF18;TNFRSF18	chr1	1140871	1140871	G	A	exonic;splicing	synonymous_SNV	rs142770542	0	0.026	0.052
TNFRSF18	chr1	1141908	1141908	C	A	exonic	nonsynonymous_SNV	.		0	0.013
TNFRSF18	chr1	1142078	1142078	G	-	UTR5	.	.		0	0.013
TNFRSF4	chr1	1146785	1146785	G	C	UTR3	.	rs2298209	0.031	0	0.013
TNFRSF4	chr1	1146851	1146851	G	T	UTR3	.	.		0	0.013
TNFRSF4	chr1	1146914	1146914	G	T	UTR3	.	.		0	0.013
TNFRSF4	chr1	1147024	1147024	G	A	intronic	.	rs34945898		0	0.013
TNFRSF4	chr1	1147297	1147297	G	A	intronic	.	rs2298212	0.098	0	0.013
TNFRSF4	chr1	1147422	1147422	C	T	exonic	synonymous_SNV	rs17568	0.45	0.104	0.286
TNFRSF4	chr1	1147509	1147509	C	T	exonic	synonymous_SNV	.		0	0.013
TNFRSF4	chr1	1148358	1148358	G	A	intronic	.	rs35033502	0.005	0	0.013
TNFRSF4	chr1	1149061	1149061	-	G	exonic	frameshift_insertion	.		0	0.013
TNFRSF4	chr1	1149189	1149189	C	A	intronic	.	.		0	0.013
TNFRSF4	chr1	1149316	1149316	C	G	intronic	.	rs35737009	0.052	0.013	0
TNFRSF4	chr1	1149480	1149480	G	A	exonic	nonsynonymous_SNV	rs35304565		0	0.026
SDF4	chr1	1152254	1152254	C	T	downstream	.	rs77123780	0	0.013	0.013
SDF4	chr1	1152293	1152293	C	A	UTR3	.	.		0	0.013
SDF4	chr1	1152548	1152548	G	A	UTR3	.	rs11260561	0.047	0	0.013
SDF4	chr1	1152601	1152601	A	G	UTR3	.	rs74355107	0.049	0	0.091
SDF4	chr1	1152631	1152631	C	A	UTR3	.	rs11721	0.138	0.026	0.026
SDF4	chr1	1152731	1152731	G	A	UTR3	.	rs76053780	0.033	0	0.013
SDF4	chr1	1152764	1152769	GCCGCG	-	UTR3	.	rs71768002		0	0.013
SDF4	chr1	1153113	1153113	G	A	exonic	synonymous_SNV	rs12036216	0.134	0.026	0.013
SDF4	chr1	1153121	1153121	C	A	exonic	nonsynonymous_SNV	.		0	0.013
SDF4	chr1	1154121	1154121	G	A	intronic	.	rs112680577	0.007	0.013	0
SDF4	chr1	1158563	1158564	AC	-	intronic	.	.		0	0.026
SDF4	chr1	1158631	1158631	A	G	exonic	synonymous_SNV	rs6603781	0.94	0.792	0.156
SDF4	chr1	1159215	1159216	CC	-	exonic	frameshift_deletion	.		0	0.013
SDF4	chr1	1163773	1163773	C	T	intronic	.	rs78757251	0.019	0	0.013
SDF4	chr1	1163804	1163804	C	T	intronic	.	rs7515488	0.19	0.026	0.052
SLC35E2	chr1	1670447	1670447	G	C	exonic	synonymous_SNV	.		0.013	0
SLC35E2	chr1	1670463	1670463	C	T	exonic	nonsynonymous_SNV	.		0	0.013
SLC35E2	chr1	1670537	1670537	C	T	intronic	.	.	0.02	0.013	0
SLC35E2	chr1	1670554	1670554	T	C	intronic	.	rs61777513	0.063	0	0.065
SLC35E2	chr1	1670570	1670570	T	C	intronic	.	rs61777514		0.052	0
SLC35E2	chr1	1670958	1670958	C	G	exonic	synonymous_SNV	rs61776789	0.116	0.143	0.026
SLC35E2	chr1	1677105	1677111	CGAGCAC	-	intronic	.	.		0.013	0
SLC35E2	chr1	1677335	1677335	A	C	UTR5	.	rs17162756		0	0.013
NADK	chr1	1682881	1682881	C	T	UTR3	.	rs4648728		0.026	0
NADK	chr1	1682994	1682994	C	G	UTR3	.	.		0	0.013
NADK	chr1	1683327	1683327	C	T	UTR3	.	rs14390		0.013	0
NADK	chr1	1683362	1683364	AGG	-	UTR3	.	.		0	0.013
NADK	chr1	1683420	1683420	A	T	UTR3	.	rs8841	0.131	0.078	0.351
NADK	chr1	1683565	1683565	G	A	UTR3	.	rs17162846	0.27	0.221	0.532
NADK	chr1	1683900	1683900	G	A	UTR3	.	rs1062090	0.36	0.104	0.429
NADK	chr1	1684063	1684063	C	T	UTR3	.	rs2235534	0.071	0	0.039
NADK	chr1	1684169	1684169	C	G	UTR3	.	rs7796	0.36	0.104	0.429
NADK	chr1	1684347	1684347	-	CCT	exonic	nonframeshift_insertion	.		0.078	0.247
NADK	chr1	1684348	1684350	CCT	-	exonic	nonframeshift_deletion	.		0.013	0.065
NADK	chr1	1684356	1684356	-	CCTCCG	exonic	nonframeshift_insertion	.		0	0.013
NADK	chr1	1684361	1684361	-	TCG	exonic	nonframeshift_insertion	.		0	0.013
NADK	chr1	1684373	1684375	CTC	-	exonic	nonframeshift_deletion	.		0	0.013
NADK	chr1	1684375	1684375	-	CTC	exonic	nonframeshift_insertion	.		0.026	0.078
NADK	chr1	1684472	1684472	C	T	exonic	synonymous_SNV	rs7407	0.37	0.065	0.351
NADK	chr1	1685516	1685516	C	T	exonic	nonsynonymous_SNV	.		0	0.013
NADK	chr1	1685713	1685713	C	T	intronic	.	.		0	0.013
NADK	chr1	1685859	1685859	-	A	intronic	.	.		0	0.013
NADK	chr1	1685922	1685943	CCCTGGGACCGAAGTCGCCCCA	-	intronic	.	.		0.104	0.247
NADK	chr1	1685929	1685950	ACCGAAGTCGCCCCACCCTGGG	-	intronic	.	.		0.013	0.052
NADK	chr1	1685943	1685943	-	T	intronic	.	.		0	0.013
NADK	chr1	1686040	1686040	G	T	exonic	nonsynonymous_SNV	rs4751	0.28	0.26	0.506
NADK	chr1	1686081	1686081	G	A	exonic	nonsynonymous_SNV	rs75816936	0.02	0	0.065
NADK	chr1	1686943	1686943	T	C	intronic	.	rs2072929	0.38	0.312	0.429
NADK	chr1	1686962	1686962	C	T	intronic	.	rs2076327	0.36	0.325	0.13
NADK	chr1	1687622	1687622	C	T	intronic	.	.		0.013	0.052
NADK	chr1	1687625	1687625	T	C	intronic	.	rs34306661	0.31	0.273	0.506
NADK	chr1	1687791	1687791	C	T	intronic	.	rs72634840	0.018	0	0.13
NADK	chr1	1687828	1687828	C	T	intronic	.	rs34258219	0.058	0	0.039
NADK	chr1	1687844	1687844	T	C	intronic	.	.		0	0.013
NADK	chr1	1687935	1687935	A	C	intronic	.	.		0	0.013
NADK	chr1	1687982	1687982	G	A	exonic	synonymous_SNV	.		0	0.013
NADK	chr1	1688092	1688092	C	A	exonic	nonsynonymous_SNV	.		0	0.013
NADK	chr1	1688716	1688716	C	A	exonic	synonymous_SNV	.		0	0.013
NADK	chr1	1688719	1688719	C	A	exonic	synonymous_SNV	rs78921781	0.01	0	0.039
NADK	chr1	1688824	1688824	A	-	intronic	.	rs112660978		0	0.013
NADK	chr1	1688824	1688828	AAAAA	-	intronic	.	.		0	0.013
NADK	chr1	1688825	1688825	A	-	intronic	.	.		0	0.013
NADK	chr1	1696617	1696617	T	A	intronic	.	.		0	0.013
NADK	chr1	1696659	1696659	A	G	intronic	.	rs75906779	0.79	0.805	0.104
GNB1	chr1	1716879	1716879	G	A	UTR3	.	.		0	0.013
GNB1	chr1	1716988	1716988	G	A	UTR3	.	rs72634847		0	0.026
GNB1	chr1	1717018	1717018	G	A	UTR3	.	.		0	0.013
GNB1	chr1	1717189	1717189	C	T	UTR3	.	.		0	0.013
GNB1	chr1	1717242	1717242	-	T	UTR3	.	.		0	0.013
GNB1	chr1	1717243	1717243	T	-	UTR3	.	.		0	0.065
GNB1	chr1	1718435	1718435	C	G	UTR3	.	rs75047691	0.012	0	0.052
GNB1	chr1	1718448	1718448	G	A	UTR3	.	.		0	0.026
GNB1	chr1	1720769	1720769	T	C	intronic	.	.		0	0.013
GNB1	chr1	1724719	1724719	G	A	exonic	synonymous_SNV	rs77027087	0.016	0	0.013
GNB1	chr1	1737895	1737895	G	A	intronic	.	rs77354509	0.05	0.052	0.182
GNB1	chr1	1737900	1737900	C	T	intronic	.	rs17363334	0.06	0.052	0.182
GNB1	chr1	1747171	1747171	C	T	intronic	.	.	0.001	0	0.026
GNB1	chr1	1747299	1747299	G	C	exonic	nonsynonymous_SNV	.		0	0.013
GNB1	chr1	1749224	1749224	G	A	intronic	.	rs143149194	0.011	0.026	0.247
GNB1	chr1	1756864	1756864	T	C	exonic	nonsynonymous_SNV	rs76273614		0	0.078
GNB1	chr1	1770737	1770737	A	G	intronic	.	rs114564133	0.004	0	0.013
CALML6	chr1	1846357	1846357	G	A	UTR5	.	rs2748988	0.39	0.104	0.416
CALML6	chr1	1846461	1846461	C	T	UTR5	.	rs41306992	0.25	0.065	0.325
CALML6	chr1	1846582	1846582	A	G	UTR5	.	rs2748987	0.84	0.455	0.416
CALML6	chr1	1846615	1846615	C	T	UTR5	.	rs114979627	0.003	0	0.013
CALML6	chr1	1846765	1846765	G	A	intronic	.	rs2247560	0.41	0.065	0.325
CALML6	chr1	1847856	1847856	G	T	intronic	.	rs2748986	0.54	0.169	0.429
CALML6	chr1	1847979	1847979	T	C	exonic	nonsynonymous_SNV	rs28581776	0.15	0.013	0.182
CALML6	chr1	1848008	1848008	C	T	exonic	synonymous_SNV	rs35804144		0.013	0.039
CALML6	chr1	1848109	1848109	G	C	intronic	.	rs2803296	0.55	0.156	0.39
CALML6	chr1	1848121	1848121	G	C	intronic	.	rs28472657	0.05	0.013	0.013
CALML6	chr1	1848160	1848160	A	G	intronic	.	rs28634421	0.155	0.013	0.156
CALML6	chr1	1848535	1848536	GA	-	intronic	.	.		0	0.013
CALML6;TMEM52	chr1	1848734	1848734	A	G	downstream	.	rs941532	0.98	0.078	0
TMEM52	chr1	1849206	1849206	G	A	UTR3	.	.		0	0.013
TMEM52	chr1	1849529	1849529	A	G	exonic	nonsynonymous_SNV	rs28640257	0.39	0.104	0.429
TMEM52	chr1	1849530	1849530	T	C	exonic	nonsynonymous_SNV	rs4459050	0.15	0.013	0.13
TMEM52	chr1	1849744	1849744	G	A	exonic	synonymous_SNV	rs1884455	0.15	0.013	0.13
TMEM52	chr1	1849923	1849923	C	A	intronic	.	rs72634869	0.038	0	0.013
TMEM52	chr1	1850428	1850428	A	G	intronic	.	rs2295363	0.56	0.065	0.078
TMEM52	chr1	1850475	1850475	C	G	intronic	.	.		0	0.013
TMEM52	chr1	1850547	1850547	C	-	intronic	.	.		0	0.026
TMEM52	chr1	1850578	1850578	G	T	intronic	.	.		0	0.013
KIAA1751	chr1	1886115	1886115	C	G	UTR3	.	rs72894746	0.13	0.013	0
KIAA1751	chr1	1886204	1886204	-	GAGT	UTR3	.	rs112927199		0.065	0.104
KIAA1751	chr1	1886207	1886207	-	TGAG	UTR3	.	rs74473635		0.013	0.039
KIAA1751	chr1	1886222	1886222	T	G	UTR3	.	rs2803287	0.82	0.325	0.221
KIAA1751	chr1	1886244	1886244	T	C	UTR3	.	rs111920116	0.01	0.013	0
KIAA1751	chr1	1886251	1886251	T	C	UTR3	.	rs113165546	0.01	0.013	0
KIAA1751	chr1	1886345	1886345	-	A	UTR3	.	.		0	0.026
KIAA1751	chr1	1886346	1886346	-	CC	UTR3	.	rs76908344		0.117	0.273
KIAA1751	chr1	1886349	1886349	-	GCC	UTR3	.	.		0	0.013
KIAA1751	chr1	1886370	1886370	G	A	UTR3	.	rs76385183	0.007	0	0.026
KIAA1751	chr1	1886385	1886385	T	C	UTR3	.	rs2803286	0.82	0.468	0.403
KIAA1751	chr1	1886458	1886475	GGAAGTGCGGCTCACACC	-	UTR3	.	.		0.013	0
KIAA1751	chr1	1886492	1886492	C	T	UTR3	.	.	0.002	0	0.026
KIAA1751	chr1	1886494	1886500	GGAAGTG	-	UTR3	.	.		0	0.013
KIAA1751	chr1	1886501	1886501	C	A	UTR3	.	rs2748976	0.35	0	0.571
KIAA1751	chr1	1886501	1886506	CGGCTC	-	UTR3	.	.		0	0.026
KIAA1751	chr1	1886508	1886519	CACCGGAAGTGC	-	UTR3	.	.		0	0.091
KIAA1751	chr1	1886511	1886528	CGGAAGTGCGGCTCACAC	-	UTR3	.	rs6143087		0.013	0
KIAA1751	chr1	1886519	1886519	C	A	UTR3	.	rs2748975	0.76	0.13	0.571
KIAA1751	chr1	1886529	1886529	A	C	UTR3	.	.		0	0.013
KIAA1751	chr1	1886613	1886613	G	A	UTR3	.	.		0	0.013
KIAA1751	chr1	1886678	1886678	C	T	UTR3	.	.		0	0.013
KIAA1751	chr1	1886756	1886756	-	CTGGTGCGCGT	UTR3	.	.		0.013	0.026
KIAA1751	chr1	1886764	1886764	G	T	UTR3	.	.		0	0.013
KIAA1751	chr1	1886835	1886835	G	A	UTR3	.	.	0.01	0	0.013
KIAA1751	chr1	1886854	1886854	C	A	UTR3	.	.		0	0.013
KIAA1751	chr1	1886859	1886859	C	T	UTR3	.	rs3795290	0.22	0.104	0.195
KIAA1751	chr1	1886863	1886863	T	C	UTR3	.	rs3795289	0.14	0.026	0.052
KIAA1751	chr1	1886949	1886949	C	A	UTR3	.	.		0	0.013
KIAA1751	chr1	1887019	1887019	A	G	exonic	stoploss_SNV	rs28548017	0.81	0.455	0.351
KIAA1751	chr1	1887049	1887049	T	C	exonic	nonsynonymous_SNV	.		0	0.065
KIAA1751	chr1	1887092	1887092	G	-	exonic	frameshift_deletion	rs63148461		0.026	0.156
KIAA1751	chr1	1887112	1887112	C	-	exonic	frameshift_deletion	rs3838975		0.065	0.065
KIAA1751	chr1	1887113	1887113	C	-	exonic	frameshift	rs34659723		0.013	0.039
KIAA1751	chr1	1887195	1887195	G	T	exonic	nonsynonymous_SNV	.		0	0.026
KIAA1751	chr1	1887245	1887245	G	A	exonic	synonymous_SNV	rs28575980	0.22	0.091	0.182
KIAA1751	chr1	1887319	1887319	G	A	intronic	.	.		0	0.013
KIAA1751	chr1	1888193	1888193	C	A	exonic	nonsynonymous_SNV	rs3820011	0.24	0.091	0.247
KIAA1751	chr1	1888262	1888262	C	T	intronic	.	.		0	0.026
KIAA1751	chr1	1890604	1890604	C	T	exonic	synonymous_SNV	rs75297543	0.009	0	0.013
KIAA1751	chr1	1891477	1891477	A	G	intronic	.	rs2748972	0.128	0.013	0.195
KIAA1751	chr1	1891486	1891486	A	G	intronic	.	rs113160895	0.07	0	0.039
KIAA1751	chr1	1895177	1895177	C	T	intronic	.	rs7523728	0.2	0.065	0.403
KIAA1751	chr1	1896333	1896333	G	A	exonic	synonymous_SNV	rs61734005	0.088	0.026	0.104
KIAA1751	chr1	1896379	1896379	C	T	exonic	nonsynonymous_SNV	rs61734006	0.01	0	0.013
KIAA1751	chr1	1896440	1896440	G	A	exonic	synonymous_SNV	rs16824585	0.25	0.026	0.273
KIAA1751	chr1	1896494	1896494	T	C	exonic	nonsynonymous_SNV	.	0.004	0	0.013
KIAA1751	chr1	1896553	1896553	C	T	intronic	.	rs28625839	0.2	0.052	0.312
KIAA1751	chr1	1897753	1897753	C	G	intronic	.	rs4648600	0.22	0.052	0.117
KIAA1751	chr1	1897822	1897822	G	T	exonic	stopgain_SNV	rs116980513		0	0.052
KIAA1751	chr1	1897960	1897960	G	A	exonic	synonymous_SNV	rs61734009	0.007	0	0.013
KIAA1751	chr1	1897974	1897974	G	A	intronic	.	.		0.013	0
KIAA1751	chr1	1898045	1898045	G	A	intronic	.	rs28712827	0.222	0.013	0.078
KIAA1751	chr1	1900025	1900025	G	-	intronic	.	rs56985589		0.078	0.338
KIAA1751	chr1	1900106	1900106	-	CTC	exonic	nonframeshift_insertion	.		0.065	0.273
KIAA1751	chr1	1900108	1900108	-	CCT	exonic	nonframeshift_insertion	rs61233860		0	0.13
KIAA1751	chr1	1900165	1900165	G	A	exonic	nonsynonymous_SNV	.		0	0.013
KIAA1751	chr1	1900186	1900186	T	C	exonic	nonsynonymous_SNV	rs35269416	0.15	0.13	0.364
KIAA1751	chr1	1900211	1900211	C	T	exonic	nonsynonymous_SNV	rs78791970	0.002	0.013	0.026
KIAA1751	chr1	1900232	1900232	T	C	exonic	nonsynonymous_SNV	rs16824588	0.41	0.364	0.429
KIAA1751	chr1	1900332	1900332	A	G	intronic	.	rs55709963	0.21	0.052	0.182
KIAA1751	chr1	1900339	1900339	A	G	intronic	.	rs56126097	0.22	0.026	0.156
KIAA1751	chr1	1900341	1900341	T	C	intronic	.	.		0.013	0
KIAA1751	chr1	1900350	1900350	G	T	intronic	.	rs78208385	0.091	0.026	0
KIAA1751	chr1	1902311	1902311	C	T	intronic	.	rs77152626	0.04	0.013	0
KIAA1751	chr1	1903357	1903357	G	C	intronic	.	rs13303329	0.171	0.013	0
KIAA1751	chr1	1904404	1904404	C	T	exonic	nonsynonymous_SNV	.		0.013	0.013
KIAA1751	chr1	1905485	1905485	C	T	exonic	nonsynonymous_SNV	rs117346635	0.01	0	0.013
KIAA1751	chr1	1916782	1916782	C	A	intronic	.	rs3795282	0.092	0	0.078
KIAA1751	chr1	1916806	1916806	C	T	intronic	.	rs3795281	0.086	0	0.104
KIAA1751	chr1	1916890	1916890	C	T	exonic	synonymous_SNV	rs3795280	0.441	0.169	0.494
KIAA1751	chr1	1918296	1918296	C	T	intronic	.	rs74887383	0.088	0.026	0.013
KIAA1751	chr1	1918344	1918344	C	T	intronic	.	rs72896708	0.007	0	0.026
KIAA1751	chr1	1918488	1918488	A	G	intronic	.	rs4350140	0.639	0.519	0.325
KIAA1751	chr1	1918535	1918535	A	T	intronic	.	rs4535948	0.3	0.13	0.286
KIAA1751	chr1	1920434	1920434	-	A	intronic	.	.		0.013	0.156
KIAA1751	chr1	1920435	1920435	A	-	intronic	.	.		0.026	0.104
KIAA1751	chr1	1920446	1920446	-	G	intronic	.	.		0	0.013
KIAA1751	chr1	1922303	1922303	C	T	intronic	.	rs13303195	0.679	0.429	0.39
KIAA1751	chr1	1935241	1935241	G	A	UTR5	.	.		0.013	0
GABRD	chr1	1956362	1956362	G	A	intronic	.	rs2376805	0.812	0.792	0.156
GABRD	chr1	1956399	1956399	C	T	exonic	synonymous_SNV	rs79685811	0.002	0	0.013
GABRD	chr1	1956486	1956486	C	A	exonic	synonymous_SNV	.		0	0.013
GABRD	chr1	1957037	1957037	T	C	exonic	synonymous_SNV	rs2229110	0.622	0.584	0.338
GABRD	chr1	1957220	1957220	G	-	intronic	.	rs3831907		0.078	0.078
GABRD	chr1	1957222	1957222	G	-	intronic	.	.		0.039	0.065
GABRD	chr1	1958993	1958993	C	T	intronic	.	.	0.002	0	0.039
GABRD	chr1	1959121	1959121	T	C	intronic	.	rs3795279	0.046	0	0.026
GABRD	chr1	1959770	1959770	G	T	intronic	.	.		0	0.013
GABRD	chr1	1960674	1960674	C	T	exonic	synonymous_SNV	rs28408173	0.19	0.013	0.091
GABRD	chr1	1960926	1960926	T	C	intronic	.	rs28581504	0.834	0.364	0.039
GABRD	chr1	1960964	1960964	A	G	intronic	.	rs116197762	0.019	0	0.026
GABRD	chr1	1961114	1961114	C	G	exonic	synonymous_SNV	.		0	0.013
GABRD	chr1	1961408	1961408	C	T	intronic	.	rs28431879	0.19	0	0.052
GABRD	chr1	1961507	1961507	G	T	exonic	nonsynonymous_SNV	.		0	0.013
GABRD	chr1	1961512	1961512	C	T	exonic	nonsynonymous_SNV	rs79386457		0	0.026
GABRD	chr1	1961653	1961653	G	T	exonic	nonsynonymous_SNV	.		0	0.013
GABRD	chr1	1962112	1962112	C	T	UTR3	.	rs41315332	0.014	0	0.013
PRKCZ	chr1	1982013	1982013	C	T	UTR5	.	rs57743955	0.041	0.013	0
PRKCZ	chr1	1987862	1987862	G	A	intronic	.	.		0	0.013
PRKCZ	chr1	1987993	1987993	T	C	exonic	synonymous_SNV	rs12184	0.655	0.416	0.39
PRKCZ	chr1	1988044	1988044	G	C	intronic	.	rs3820005	0.1	0.013	0.078
PRKCZ	chr1	1991010	1991010	T	A	exonic	nonsynonymous_SNV	.		0	0.013
PRKCZ	chr1	1991014	1991014	A	G	exonic	synonymous_SNV	rs1878745	0.24	0.078	0.39
PRKCZ	chr1	1991061	1991061	G	C	intronic	.	.		0	0.013
PRKCZ	chr1	1991123	1991123	G	A	intronic	.	rs1878746		0.013	0
PRKCZ	chr1	2005254	2005254	C	T	UTR5	.	.		0	0.013
PRKCZ	chr1	2036163	2036163	G	T	UTR5	.	rs111794182	0	0.013	0
PRKCZ	chr1	2036229	2036229	G	A	UTR5	.	rs147095363	0.01	0	0.026
PRKCZ	chr1	2036263	2036263	G	A	UTR5	.	rs10797413	0.583	0.545	0.377
PRKCZ	chr1	2075560	2075560	T	G	intronic	.	rs427811	0.24	0.013	0
PRKCZ	chr1	2075570	2075570	T	C	intronic	.	rs377283	0.32	0.039	0.039
PRKCZ	chr1	2075613	2075613	T	G	intronic	.	.		0	0.013
PRKCZ	chr1	2077409	2077409	A	G	intronic	.	rs385039	0.24	0.026	0.221
PRKCZ	chr1	2077595	2077595	C	T	intronic	.	.		0	0.013
PRKCZ	chr1	2082184	2082184	G	A	intronic	.	rs11583093	0.009	0	0.039
PRKCZ	chr1	2082458	2082458	C	T	intronic	.	rs262670	0.24	0.026	0.208
PRKCZ	chr1	2082489	2082489	G	A	intronic	.	rs262669	0.32	0.039	0.065
PRKCZ	chr1	2087553	2087553	C	G	intronic	.	.		0	0.013
PRKCZ	chr1	2087557	2087557	T	C	intronic	.	rs3123592	0.073	0.013	0.039
PRKCZ	chr1	2087614	2087614	A	G	intronic	.	.		0	0.013
PRKCZ	chr1	2100937	2100937	C	T	intronic	.	.		0	0.013
PRKCZ	chr1	2101059	2101059	C	G	intronic	.	rs3737633	0.072	0.013	0.013
PRKCZ	chr1	2101075	2101075	C	T	intronic	.	.		0	0.013
PRKCZ	chr1	2101091	2101091	T	C	intronic	.	rs113136694		0	0.013
PRKCZ	chr1	2103651	2103651	C	A	intronic	.	.		0	0.039
PRKCZ	chr1	2103692	2103692	C	T	intronic	.	.	0.003	0	0.013
PRKCZ	chr1	2106149	2106149	G	C	intronic	.	rs113322318	0	0	0.013
PRKCZ	chr1	2106178	2106178	G	C	intronic	.	rs112903589	0.001	0	0.013
PRKCZ	chr1	2106763	2106763	A	G	intronic	.	rs112493944	0.03	0	0.013
PRKCZ	chr1	2106840	2106840	T	C	intronic	.	rs12135175	1	0.091	0
C1orf86	chr1	2116210	2116210	C	A	UTR3	.	.		0	0.013
C1orf86;PRKCZ	chr1	2116535	2116535	G	A	UTR3	.	.		0.013	0
C1orf86	chr1	2116723	2116723	G	A	exonic	synonymous_SNV	rs11553732	0.004	0	0.013
LOC100128003	chr1	2120625	2120625	C	A	ncRNA	.	rs2503700	0.849	0.325	0.247
LOC100128003	chr1	2120733	2120733	-	G	ncRNA	.	.		0.078	0.221
C1orf86	chr1	2120734	2120734	-	G	intronic	.	rs34825103		0	0.078
LOC100128003	chr1	2120769	2120769	-	A	ncRNA	.	.		0	0.013
LOC100128003	chr1	2120770	2120770	-	A	ncRNA	.	rs71578369		0	0.039
LOC100128003	chr1	2120771	2120771	A	-	ncRNA	.	.		0	0.065
LOC100128003	chr1	2121258	2121258	C	A	ncRNA	.	.		0	0.013
LOC100128003	chr1	2121400	2121400	G	A	ncRNA	.	.		0	0.039
LOC100128003	chr1	2121479	2121479	C	A	ncRNA	.	.		0	0.013
LOC100128003	chr1	2121530	2121530	C	T	ncRNA	.	.		0	0.013
LOC100128003	chr1	2121751	2121751	G	A	ncRNA	.	rs111474129	0.011	0	0.013
C1orf86	chr1	2122172	2122172	T	A	intronic	.	rs149013327	0.002	0	0.026
LOC100128003	chr1	2122507	2122507	A	G	ncRNA	.	rs142426586	0.02	0	0.143
LOC100128003	chr1	2122723	2122723	C	G	ncRNA	.	rs115906375	0.05	0.026	0.143
LOC100128003	chr1	2122962	2122962	G	A	ncRNA	.	rs12734675	0.008	0	0.052
LOC100128003	chr1	2123179	2123179	-	A	ncRNA	.	.		0	0.143
LOC100128003	chr1	2123180	2123180	A	-	ncRNA	.	.		0	0.169
LOC100128003	chr1	2123970	2123970	-	G	ncRNA	.	.		0	0.013
LOC100128003	chr1	2124345	2124345	-	TTG	ncRNA	.	.		0	0.052
GLTPD1	chr1	1263144	1263144	G	A	UTR3	.	rs307350	0.851	0.779	0.13
GLTPD1	chr1	1263148	1263148	G	A	UTR3	.	.		0	0.013
GLTPD1	chr1	1263314	1263314	G	T	UTR3	.	.		0	0.013
GLTPD1	chr1	1263362	1263362	G	A	UTR3	.	rs4970433	0.75	0.701	0.208
GLTPD1	chr1	1263457	1263457	T	C	UTR3	.	rs307351	0.96	0.792	0.104
GLTPD1	chr1	1263458	1263458	G	A	UTR3	.	.		0	0.013
GLTPD1	chr1	1264031	1264031	C	T	UTR3	.	.		0	0.052
GLTPD1	chr1	1264033	1264033	-	G	UTR3	.	.		0	0.013
GLTPD1	chr1	1264136	1264136	A	T	UTR3	.	rs307352	0.028	0	0.052
GLTPD1	chr1	1264280	1264280	G	T	downstream	.	rs34481785	0.013	0	0.013
TAS1R3	chr1	1266738	1266738	G	A	exonic	nonsynonymous_SNV	rs76755863	0.029	0.013	0.026
TAS1R3	chr1	1266740	1266740	T	A	exonic	synonymous_SNV	.	0.03	0.013	0.026
TAS1R3	chr1	1266745	1266745	T	C	exonic	nonsynonymous_SNV	.		0	0.013
TAS1R3	chr1	1267331	1267331	-	C	intronic	.	.		0.013	0
TAS1R3	chr1	1267496	1267496	G	A	exonic	synonymous_SNV	.		0.013	0
TAS1R3	chr1	1268108	1268108	C	T	exonic	synonymous_SNV	.		0	0.013
TAS1R3	chr1	1268159	1268159	C	T	exonic	synonymous_SNV	rs3813210	0.13	0	0.104
TAS1R3	chr1	1268195	1268195	G	A	intronic	.	rs3813211	0.12	0	0.104
TAS1R3	chr1	1268348	1268348	G	A	exonic	synonymous_SNV	rs111703380	0.021	0	0.026
TAS1R3	chr1	1268847	1268847	T	G	intronic	.	rs307378	0.96	0.299	0.026
TAS1R3	chr1	1268854	1268854	C	T	intronic	.	.		0.013	0
TAS1R3	chr1	1269432	1269432	C	T	exonic	nonsynonymous_SNV	.		0	0.013
TAS1R3	chr1	1269475	1269475	C	T	exonic	synonymous_SNV	.		0	0.013
TAS1R3	chr1	1269488	1269488	G	A	exonic	nonsynonymous_SNV	rs112507608	0.059	0	0.013
TAS1R3	chr1	1269554	1269554	T	C	exonic	nonsynonymous_SNV	rs307377	0.96	0.857	0.104
TAS1R3	chr1	1269574	1269574	C	T	exonic	synonymous_SNV	.		0.013	0.013
DVL1;TAS1R3	chr1	1269888	1269888	C	A	downstream	.	.	0.015	0	0.026
DVL1	chr1	1271139	1271139	G	A	UTR3	.	rs111452125	0.022	0	0.013
DVL1	chr1	1271175	1271175	A	G	UTR3	.	rs307373	0.96	0.87	0.104
DVL1	chr1	1271605	1271605	C	A	exonic	nonsynonymous_SNV	.		0.013	0
DVL1	chr1	1271693	1271693	-	CG	exonic	frameshift_insertion	.		0	0.013
DVL1	chr1	1271754	1271754	C	T	exonic	nonsynonymous_SNV	.		0	0.013
DVL1	chr1	1271826	1271826	G	A	exonic	nonsynonymous_SNV	.		0	0.013
DVL1	chr1	1271942	1271942	C	T	intronic	.	rs111315662	0.081	0	0.013
DVL1	chr1	1273278	1273278	A	G	intronic	.	rs307370	0.71	0.065	0.013
DVL1	chr1	1273349	1273349	G	C	intronic	.	.		0	0.013
DVL1	chr1	1273619	1273619	C	A	intronic	.	.		0.013	0
DVL1	chr1	1273621	1273621	C	T	intronic	.	rs137945460	0.01	0	0.013
DVL1	chr1	1274020	1274020	C	T	exonic	synonymous_SNV	.		0	0.013
DVL1	chr1	1274827	1274828	GC	-	intronic	.	.		0	0.013
DVL1	chr1	1275093	1275093	G	A	intronic	.	rs112292106		0	0.013
DVL1	chr1	1275621	1275621	C	A	intronic	.	.		0	0.026
DVL1	chr1	1275649	1275649	G	A	exonic	synonymous_SNV	.		0	0.013
DVL1	chr1	1275705	1275705	G	A	intronic	.	.		0	0.013
DVL1	chr1	1275716	1275716	T	A	intronic	.	rs112871502	0.09	0	0.078
DVL1;DVL1	chr1	1275883	1275883	C	T	exonic;splicing	synonymous_SNV	.	0.004	0	0.013
DVL1	chr1	1276973	1276973	-	ACAC	intronic	.	.		0.065	0
DVL1	chr1	1276978	1276978	-	CACA	intronic	.	rs70949572		0.013	0
DVL1	chr1	1277067	1277067	G	A	exonic	synonymous_SNV	.		0	0.013
DVL1	chr1	1277533	1277533	T	C	exonic	synonymous_SNV	rs307362	1	0.831	0
DVL1	chr1	1277550	1277550	-	TGGGGAGGC	intronic	.	.		0	0.013
DVL1	chr1	1277593	1277593	G	A	intronic	.	.		0	0.013
DVL1	chr1	1277596	1277596	C	T	intronic	.	rs182531	0.025	0	0.013
DVL1	chr1	1278174	1278174	G	A	intronic	.	rs191519758	0	0	0.052
DVL1	chr1	1284422	1284422	G	A	exonic	synonymous_SNV	.		0.013	0
DVL1	chr1	1284490	1284490	G	A	UTR5	.	rs150789461	0.79	0.169	0.039
MXRA8	chr1	1288187	1288187	C	T	UTR3	.	.		0	0.013
MXRA8	chr1	1288345	1288345	A	G	UTR3	.	rs13249	0.952	0.87	0.104
MXRA8	chr1	1288424	1288424	C	T	UTR3	.	rs112179552	0.051	0	0.013
MXRA8	chr1	1288471	1288471	C	T	UTR3	.	rs3766183	0.79	0.766	0.195
MXRA8	chr1	1288521	1288521	C	T	UTR3	.	rs36013061	0.012	0	0.013
MXRA8	chr1	1288583	1288583	C	G	UTR3	.	rs3845295	0.86	0.766	0.143
MXRA8	chr1	1288586	1288586	C	T	UTR3	.	.		0	0.013
MXRA8	chr1	1288592	1288592	-	C	UTR3	.	.		0	0.013
MXRA8	chr1	1288685	1288685	-	C	UTR3	.	.		0	0.013
MXRA8	chr1	1288690	1288690	-	C	UTR3	.	.		0	0.013
MXRA8	chr1	1288767	1288767	C	T	UTR3	.	.		0	0.013
MXRA8	chr1	1288823	1288823	A	G	UTR3	.	rs2296471	0.79	0.766	0.169
MXRA8	chr1	1288838	1288838	C	T	UTR3	.	rs111489086	0.023	0	0.039
MXRA8	chr1	1288926	1288926	C	G	UTR3	.	.	0.005	0	0.013
MXRA8	chr1	1288933	1288934	CA	-	UTR3	.	.		0	0.013
MXRA8	chr1	1288958	1288959	GG	-	UTR3	.	.		0	0.013
MXRA8	chr1	1289043	1289043	G	C	intronic	.	.	0.004	0	0.013
MXRA8	chr1	1289216	1289216	C	T	intronic	.	.		0	0.013
MXRA8	chr1	1289326	1289326	G	A	intronic	.	.		0	0.013
MXRA8	chr1	1289368	1289369	TG	-	intronic	.	rs74407891	0.674978	0.779	0.208
MXRA8	chr1	1289911	1289911	G	A	intronic	.	rs4970365	0.851	0.597	0.065
MXRA8	chr1	1290110	1290110	G	-	exonic	frameshift_deletion	.		0	0.013
MXRA8	chr1	1290947	1290947	G	T	exonic	nonsynonymous_SNV	.		0.013	0
MXRA8	chr1	1291085	1291085	C	T	exonic	nonsynonymous_SNV	rs181929025	0.07	0.013	0
MXRA8	chr1	1293764	1293764	G	C	intronic	.	rs34841888	0.414	0.052	0.013
AURKAIP1	chr1	1309185	1309185	T	C	exonic	nonsynonymous_SNV	rs111933693	0.034	0	0.026
AURKAIP1	chr1	1309458	1309458	G	A	exonic	synonymous_SNV	rs8146	0.031	0	0.013
AURKAIP1	chr1	1309561	1309561	C	G	exonic	nonsynonymous_SNV	.		0	0.013
AURKAIP1	chr1	1309692	1309692	C	T	exonic	synonymous_SNV	rs11548465		0	0.013
AURKAIP1	chr1	1310074	1310074	C	G	intronic	.	rs2765035	0.84	0.831	0.091
AURKAIP1	chr1	1310168	1310168	G	A	UTR5	.	.		0	0.026
AURKAIP1	chr1	1310181	1310181	A	G	intronic	.	rs112533928	0.119	0.013	0.026
AURKAIP1	chr1	1310558	1310558	T	C	UTR5	.	.		0	0.013
AURKAIP1	chr1	1310668	1310668	A	C	UTR5	.	rs2242398	0.76	0.688	0.13
AURKAIP1	chr1	1310742	1310742	T	C	UTR5	.	rs142242484	0.01	0	0.013
CCNL2	chr1	1322211	1322211	C	-	UTR3	.	.		0	0.039
CCNL2	chr1	1322242	1322245	TGAG	-	UTR3	.	rs3835458		0	0.091
CCNL2	chr1	1322243	1322246	GAGT	-	UTR3	.	.		0.013	0.013
CCNL2	chr1	1322268	1322268	G	A	UTR3	.	rs143567956	0.021	0.013	0.039
CCNL2	chr1	1322269	1322269	G	C	UTR3	.	.		0	0.013
CCNL2	chr1	1322424	1322424	T	C	UTR3	.	.		0	0.013
CCNL2	chr1	1322607	1322607	C	T	UTR3	.	rs113811513	0.005	0	0.026
CCNL2	chr1	1322608	1322608	G	A	UTR3	.	.		0	0.013
CCNL2	chr1	1322667	1322667	G	A	exonic	nonsynonymous_SNV	.		0	0.013
CCNL2	chr1	1322693	1322693	C	T	exonic	nonsynonymous_SNV	.		0.013	0.013
CCNL2	chr1	1323030	1323030	G	A	intronic	.	rs146564472	0.05	0.013	0
CCNL2	chr1	1323078	1323078	A	G	intronic	.	rs12729599	0.39	0.195	0.013
CCNL2	chr1	1323144	1323145	CT	-	intronic	.	rs141100746	0.0383188	0.597	0.273
CCNL2	chr1	1323169	1323169	G	A	exonic	nonsynonymous_SNV	.		0	0.013
CCNL2	chr1	1323498	1323498	G	T	intronic	.	.		0	0.013
CCNL2	chr1	1323515	1323515	C	A	intronic	.	.		0	0.013
CCNL2	chr1	1325565	1325565	C	G	intronic	.	.		0.013	0
CCNL2	chr1	1325959	1325959	C	T	intronic	.	.		0	0.013
CCNL2	chr1	1325982	1325982	A	G	intronic	.	.		0	0.013
CCNL2	chr1	1325990	1325990	G	A	intronic	.	.	0.013	0	0.013
CCNL2	chr1	1326237	1326237	A	T	exonic	nonsynonymous_SNV	.		0	0.013
CCNL2	chr1	1326297	1326297	C	G	intronic	.	.		0	0.013
CCNL2	chr1	1326471	1326471	-	A	intronic	.	.		0	0.039
CCNL2	chr1	1326472	1326472	A	-	intronic	.	.		0	0.065
CCNL2	chr1	1327110	1327110	G	T	intronic	.	.		0	0.013
CCNL2	chr1	1327494	1327494	T	C	intronic	.	.		0	0.026
CCNL2	chr1	1328811	1328811	C	T	exonic	synonymous_SNV	.		0	0.013
CCNL2	chr1	1330726	1330726	A	G	intronic	.	rs1240746	0.6	0.065	0.091
CCNL2	chr1	1330959	1330959	C	T	intronic	.	rs113459307	0.062	0	0.013
CCNL2	chr1	1333598	1333598	C	A	intronic	.	rs35242196	0.33	0.039	0.13
CCNL2	chr1	1334053	1334057	TAGAG	-	splicing	.	rs3831366		0	0.091
CCNL2	chr1	1334057	1334061	GTAGA	-	intronic	.	.		0.013	0.013
CCNL2	chr1	1334113	1334113	G	A	intronic	.	rs113319784		0	0.013
CCNL2	chr1	1334389	1334389	-	GC	intronic	.	.		0	0.013
CCNL2	chr1	1334409	1334409	C	G	exonic	nonsynonymous_SNV	.		0	0.013
CCNL2	chr1	1334475	1334475	G	C	exonic	nonsynonymous_SNV	rs17851391	0.022	0.013	0.039
CCNL2	chr1	1334486	1334486	G	T	exonic	nonsynonymous_SNV	.		0	0.013
LOC148413	chr1	1335079	1335079	G	-	ncRNA	.	.		0	0.013
LOC148413	chr1	1336006	1336006	C	T	ncRNA	.	rs111876693	0.019	0	0.013
LOC148413	chr1	1336098	1336098	G	A	ncRNA	.	.	0.001	0	0.013
LOC148413	chr1	1336137	1336138	GA	-	ncRNA	.	.		0.039	0.104
LOC148413	chr1	1336138	1336139	AG	-	ncRNA_exonic	.	.		0	0.026
LOC148413	chr1	1336478	1336478	G	A	ncRNA	.	rs113869112	0.074	0.013	0.104
LOC148413	chr1	1336482	1336482	T	C	ncRNA	.	rs140894412	0.07	0	0.078
LOC148413	chr1	1336491	1336491	T	G	ncRNA	.	.		0	0.026
LOC148413	chr1	1336626	1336626	G	A	ncRNA	.	rs112501033	0.076	0.013	0.104
LOC148413	chr1	1336678	1336678	G	A	ncRNA	.	rs17139966	0.09	0	0.078
LOC148413	chr1	1336702	1336702	G	A	ncRNA	.	.	0.017	0	0.013
LOC148413	chr1	1336854	1336854	G	A	ncRNA_exonic	.	.		0	0.013
LOC148413	chr1	1336929	1336929	C	T	ncRNA_exonic	.	rs149604626	0	0	0.013
LOC148413	chr1	1337220	1337220	G	A	ncRNA_exonic	.	rs139295104	0.071	0	0.052
MRPL20	chr1	1337539	1337539	T	A	exonic	nonsynonymous_SNV	rs147491797	0	0	0.013
MRPL20	chr1	1341185	1341185	A	G	intronic	.	rs17160977	0.029	0	0.039
MRPL20	chr1	1342272	1342272	C	-	intronic	.	.		0	0.013
MRPL20	chr1	1342394	1342394	G	A	exonic	synonymous_SNV	rs11548045	0.02	0	0.026
MRPL20	chr1	1342612	1342612	G	C	UTR5	.	rs2275915	0.39	0.091	0.052
ANKRD65	chr1	1354515	1354515	C	G	exonic	nonsynonymous_SNV	rs904589	0.28	0.039	0.208
ANKRD65	chr1	1354538	1354538	G	A	exonic	nonsynonymous_SNV	rs185838741	0	0	0.026
ANKRD65	chr1	1354594	1354594	A	G	exonic	synonymous_SNV	rs3766165	0.22	0.039	0.221
ANKRD65	chr1	1356341	1356341	-	TCCTCC	exonic	nonframeshift_insertion	.		0	0.039
ANKRD65	chr1	1356342	1356344	TCC	-	exonic	nonframeshift_deletion	.		0	0.013
ANKRD65	chr1	1356358	1356358	-	CTCCTC	exonic	nonframeshift	.		0	0.013
ANKRD65	chr1	1356550	1356550	A	G	ncRNA	.	rs12089560	0.24	0.026	0.169
TMEM88B	chr1	1361530	1361530	C	T	exonic	nonsynonymous_SNV	.	0.019	0.013	0
TMEM88B	chr1	1361633	1361633	G	A	exonic	synonymous_SNV	rs12022947	0.308	0.026	0
TMEM88B	chr1	1361641	1361641	C	T	exonic	nonsynonymous_SNV	rs12030806	0.59	0.052	0.078
VWA1	chr1	1372603	1372603	C	A	exonic	nonsynonymous_SNV	.		0	0.013
VWA1	chr1	1372773	1372773	C	T	exonic	nonsynonymous_SNV	.	0.006	0	0.013
VWA1	chr1	1375315	1375315	C	T	UTR3	.	.		0	0.026
VWA1	chr1	1375810	1375810	C	G	UTR3	.	rs4590	0.51	0.052	0.299
VWA1	chr1	1375947	1375947	T	G	UTR3	.	rs13683	0.06	0.013	0.065
VWA1	chr1	1376058	1376058	C	T	UTR3	.	.		0	0.013
VWA1	chr1	1376075	1376075	C	T	UTR3	.	.		0.013	0
VWA1	chr1	1376145	1376145	G	A	UTR3	.	.		0	0.013
VWA1	chr1	1376178	1376178	C	T	UTR3	.	.		0	0.039
VWA1	chr1	1376193	1376193	G	A	UTR3	.	rs143340559	0	0	0.013
VWA1	chr1	1376214	1376214	C	G	UTR3	.	rs1240698	0.61	0.078	0.026
ATAD3C	chr1	1385071	1385071	T	C	UTR5	.	.		0	0.013
ATAD3C	chr1	1385111	1385111	G	T	UTR5	.	.		0	0.013
ATAD3C	chr1	1385211	1385211	A	G	UTR5	.	rs1312568	0.6	0.078	0.338
ATAD3C	chr1	1385673	1385673	C	A	UTR5	.	.	0.003	0	0.013
ATAD3C	chr1	1385703	1385703	A	-	UTR5	.	.		0.065	0.039
ATAD3C	chr1	1385703	1385704	AA	-	UTR5	.	.		0.026	0.065
ATAD3C	chr1	1385703	1385705	AAA	-	UTR5	.	.		0	0.039
ATAD3C	chr1	1385703	1385706	AAAA	-	UTR5	.	.		0	0.026
ATAD3C	chr1	1385703	1385707	AAAAA	-	UTR5	.	.		0	0.013
ATAD3C	chr1	1385704	1385704	A	-	UTR5	.	.		0	0.052
ATAD3C	chr1	1385704	1385705	AA	-	UTR5	.	.		0	0.026
ATAD3C	chr1	1385704	1385706	AAA	-	UTR5	.	.		0	0.013
ATAD3C	chr1	1385704	1385707	AAAA	-	UTR5	.	.		0	0.013
ATAD3C	chr1	1385719	1385721	AAA	-	UTR5	.	.		0.013	0
ATAD3C	chr1	1385908	1385908	G	A	UTR5	.	.		0	0.039
ATAD3C	chr1	1386016	1386016	A	G	UTR5	.	rs34301361	0.25	0	0.117
ATAD3C	chr1	1386090	1386090	G	A	exonic	synonymous_SNV	.		0	0.013
ATAD3C	chr1	1386160	1386160	G	A	intronic	.	rs11488700	0.037	0	0.026
ATAD3C	chr1	1387348	1387348	C	T	intronic	.	rs1781143	0.391	0.026	0.234
ATAD3C	chr1	1387465	1387465	G	T	exonic	nonsynonymous_SNV	.		0	0.013
ATAD3C	chr1	1387667	1387667	C	G	intronic	.	rs1781144	1	0.818	0
ATAD3C	chr1	1387726	1387726	A	G	intronic	.	rs9793066	0.27	0	0.143
ATAD3C	chr1	1387764	1387764	G	A	exonic	nonsynonymous_SNV	rs9793256	0.25	0	0.13
ATAD3C	chr1	1387891	1387891	A	G	intronic	.	rs1624483	0.6	0.104	0.104
ATAD3C	chr1	1389695	1389695	C	T	intronic	.	rs35096659	0.59	0.065	0.143
ATAD3C	chr1	1389806	1389806	C	T	exonic	nonsynonymous_SNV	.		0	0.013
ATAD3C	chr1	1390794	1390794	C	T	intronic	.	.		0	0.013
ATAD3C	chr1	1390874	1390874	A	G	exonic	nonsynonymous_SNV	.		0	0.013
ATAD3C	chr1	1390875	1390875	C	T	exonic	synonymous_SNV	rs1781147	0.39	0.026	0.286
ATAD3C	chr1	1391192	1391192	C	T	exonic	nonsynonymous_SNV	.		0	0.026
ATAD3C	chr1	1391304	1391304	T	C	intronic	.	rs1695873	0.34	0.026	0.299
ATAD3C	chr1	1391562	1391562	G	A	intronic	.	rs79835757		0.013	0
ATAD3C	chr1	1392413	1392413	A	C	intronic	.	rs35334427	0.38	0	0.013
ATAD3C	chr1	1392451	1392451	C	T	intronic	.	rs1781149	0.41	0.039	0.169
ATAD3C	chr1	1392471	1392471	A	G	intronic	.	.		0	0.013
ATAD3C	chr1	1392503	1392503	C	T	intronic	.	rs184907850	0	0.013	0
ATAD3C	chr1	1394653	1394653	T	C	intronic	.	rs34719940	0.21	0	0.026
ATAD3C	chr1	1394664	1394664	C	-	intronic	.	rs76548509		0	0.091
ATAD3C	chr1	1394666	1394666	C	-	intronic	.	.		0	0.013
ATAD3C	chr1	1396238	1396238	G	T	exonic	synonymous_SNV	rs72896283	0.22	0	0.104
ATAD3C	chr1	1396338	1396338	G	A	intronic	.	rs76815729	0.22	0.013	0.078
ATAD3C	chr1	1403772	1403772	G	A	exonic	synonymous_SNV	rs144333159	0.01	0	0.013
ATAD3C	chr1	1403814	1403814	C	T	exonic	synonymous_SNV	rs146537972	0.08	0.039	0.143
ATAD3C	chr1	1403820	1403820	C	T	exonic	synonymous_SNV	rs111835061	0.015	0	0.013
ATAD3C	chr1	1403972	1403972	-	G	UTR3	.	rs111566296		0.065	0.156
ATAD3C	chr1	1403974	1403974	-	G	UTR3	.	.		0.039	0.026
ATAD3C	chr1	1404001	1404001	G	T	UTR3	.	rs149123833	0.08	0.026	0.091
ATAD3C	chr1	1404016	1404016	G	A	UTR3	.	rs12089719	0.25	0	0.091
ATAD3C	chr1	1404053	1404053	-	G	UTR3	.	.		0	0.013
ATAD3C	chr1	1404236	1404236	C	T	UTR3	.	rs1240730	0.36	0.091	0.039
ATAD3C	chr1	1404809	1404809	A	G	UTR3	.	rs1240732	0.43	0.026	0
ATAD3C	chr1	1404849	1404849	G	C	UTR3	.	rs74572329	0.207	0	0.013
ATAD3C	chr1	1405058	1405059	TT	-	UTR3	.	.		0.013	0.013
ATAD3B	chr1	1412582	1412582	G	A	intronic	.	.		0	0.013
ATAD3B	chr1	1413948	1413948	T	C	intronic	.	.	0.016	0.026	0.039
ATAD3B	chr1	1414071	1414071	G	A	exonic	synonymous_SNV	rs61735117		0	0.039
ATAD3B	chr1	1416158	1416158	T	C	intronic	.	rs113814750	0.055	0	0.026
ATAD3B	chr1	1416222	1416222	C	T	intronic	.	.	0.005	0.013	0.026
ATAD3B	chr1	1416358	1416358	G	A	intronic	.	.		0.013	0.026
ATAD3B	chr1	1416370	1416370	T	C	intronic	.	rs1153096		0.052	0.143
ATAD3B	chr1	1417445	1417445	C	T	intronic	.	.		0.013	0
ATAD3B	chr1	1417649	1417649	T	G	exonic	nonsynonymous_SNV	rs75466946	0.02	0.013	0.091
ATAD3B	chr1	1417696	1417696	C	G	intronic	.	rs819970	0.75	0.286	0.182
ATAD3B	chr1	1418004	1418004	T	C	intronic	.	rs819972	0.38	0.091	0.13
ATAD3B	chr1	1420408	1420408	A	G	exonic	nonsynonymous_SNV	.		0.013	0
ATAD3B	chr1	1420453	1420453	G	A	exonic	nonsynonymous_SNV	.	0.013	0	0.013
ATAD3B	chr1	1420527	1420527	G	T	exonic	synonymous_SNV	rs1781156		0	0.026
ATAD3B	chr1	1420570	1420574	CCCTC	-	intronic	.	.		0	0.013
ATAD3B	chr1	1420572	1420576	CTCCC	-	intronic	.	.		0.013	0
ATAD3B	chr1	1420637	1420637	C	T	intronic	.	rs35871802	0.022	0.013	0
ATAD3B	chr1	1421153	1421153	C	T	intronic	.	.		0	0.013
ATAD3B	chr1	1421157	1421157	G	A	intronic	.	rs1622213	0.008	0	0.026
ATAD3B	chr1	1421188	1421188	C	A	exonic	synonymous_SNV	rs112490584		0	0.013
ATAD3B	chr1	1421248	1421248	T	C	intronic	.	.	0.031	0	0.039
ATAD3B	chr1	1421275	1421275	T	C	intronic	.	.	0.007	0	0.026
ATAD3B	chr1	1421285	1421285	C	A	intronic	.	.	0.008	0	0.013
ATAD3B	chr1	1421531	1421531	C	A	exonic	synonymous_SNV	rs819976	0.44	0.091	0.195
ATAD3B	chr1	1421538	1421538	A	G	exonic	nonsynonymous_SNV	.		0	0.039
ATAD3B	chr1	1421579	1421579	T	C	exonic	synonymous_SNV	.		0	0.039
ATAD3B	chr1	1421691	1421691	G	T	intronic	.	.		0	0.013
ATAD3B	chr1	1421916	1421916	T	C	intronic	.	.	0.125	0	0.052
ATAD3B	chr1	1421991	1421991	G	A	exonic	nonsynonymous_SNV	rs860213	0.4	0.052	0.234
ATAD3B	chr1	1423217	1423217	T	C	intronic	.	.	0.001	0	0.013
ATAD3B	chr1	1423226	1423227	CT	-	intronic	.	.		0	0.026
ATAD3B	chr1	1423233	1423234	TC	-	intronic	.	.		0	0.013
ATAD3B	chr1	1423267	1423267	A	G	exonic	synonymous_SNV	rs819977	0.44	0.078	0.234
ATAD3B;ATAD3B	chr1	1423294	1423294	T	C	exonic;splicing	synonymous_SNV	rs142126053	0	0.013	0
ATAD3B	chr1	1424527	1424527	C	G	intronic	.	.	0.003	0	0.013
ATAD3B	chr1	1424695	1424695	G	A	intronic	.	rs144622790	0.02	0	0.039
ATAD3B	chr1	1425583	1425583	C	T	intronic	.	.		0	0.026
ATAD3B	chr1	1425667	1425667	T	C	exonic	synonymous_SNV	rs61737193		0.013	0
ATAD3B	chr1	1425700	1425700	T	C	exonic	synonymous_SNV	rs819980	0.44	0.091	0.221
ATAD3B	chr1	1425816	1425816	G	A	intronic	.	rs149187984	0.08	0.026	0.091
ATAD3B	chr1	1425971	1425971	G	A	exonic	nonsynonymous_SNV	.		0	0.013
ATAD3B	chr1	1426003	1426003	G	A	exonic	synonymous_SNV	rs2242397	0.07	0	0.013
ATAD3B	chr1	1426098	1426098	G	A	intronic	.	.	0.03	0	0.026
ATAD3B	chr1	1430892	1430892	G	T	exonic	nonsynonymous_SNV	.		0	0.013
ATAD3B	chr1	1430985	1430985	C	T	exonic	nonsynonymous_SNV	rs139902189	0.08	0.026	0.104
ATAD3B	chr1	1431165	1431165	C	T	exonic	nonsynonymous_SNV	rs9792879	0.267	0	0.195
ATAD3B	chr1	1431207	1431207	-	AC	UTR3	.	.		0	0.013
ATAD3B	chr1	1431285	1431285	T	G	UTR3	.	rs3842878	0.04	0	0.013
ATAD3B	chr1	1431295	1431295	T	C	UTR3	.	rs9793057		0	0.065
ATAD3B	chr1	1431369	1431369	C	T	UTR3	.	.	0.005	0	0.026
ATAD3B	chr1	1431486	1431486	C	T	UTR3	.	.		0	0.013
ATAD3B	chr1	1431502	1431502	G	A	UTR3	.	rs8241	0.08	0.026	0.091
ATAD3B	chr1	1431520	1431520	C	A	UTR3	.	.	0.002	0	0.013
ATAD3B	chr1	1431522	1431522	G	A	UTR3	.	.		0	0.013
ATAD3B	chr1	1431577	1431577	G	A	UTR3	.	.		0	0.013
ATAD3B	chr1	1431629	1431629	G	A	downstream	.	.		0	0.013
ATAD3A	chr1	1451380	1451380	T	C	intronic	.	rs9439458	0.42	0.078	0.221
ATAD3A	chr1	1451489	1451489	T	C	intronic	.	rs76717221	0.24	0.026	0.039
ATAD3A	chr1	1451490	1451490	G	A	intronic	.	rs9439460	0.24	0.026	0.013
ATAD3A	chr1	1452551	1452551	G	A	exonic	nonsynonymous_SNV	rs1619925	0.046	0.013	0.039
ATAD3A	chr1	1452566	1452566	G	A	exonic	nonsynonymous_SNV	rs1619896	0.011	0.013	0.013
ATAD3A	chr1	1452641	1452641	G	A	exonic	nonsynonymous_SNV	.		0.013	0
ATAD3A	chr1	1452723	1452723	C	T	exonic	synonymous_SNV	rs145736326	0.03	0	0.013
ATAD3A	chr1	1453176	1453176	G	A	intronic	.	.	0.03	0	0.013
ATAD3A	chr1	1453199	1453199	G	A	intronic	.	rs142266637	0.02	0	0.013
ATAD3A	chr1	1454272	1454272	T	A	intronic	.	rs10159059	0.127	0	0.104
ATAD3A	chr1	1454424	1454424	C	T	intronic	.	rs147532057	0.02	0	0.013
ATAD3A	chr1	1455448	1455448	C	T	intronic	.	.		0.013	0
ATAD3A	chr1	1455477	1455477	C	T	intronic	.	rs3128349	0.023	0	0.013
ATAD3A	chr1	1455503	1455503	C	T	intronic	.	rs45518337		0	0.026
ATAD3A	chr1	1455577	1455577	G	A	exonic	nonsynonymous_SNV	rs2986576		0	0.039
ATAD3A	chr1	1455699	1455699	G	C	intronic	.	.		0	0.013
ATAD3A	chr1	1455872	1455872	G	T	intronic	.	rs113751252	0.018	0	0.013
ATAD3A	chr1	1455977	1455977	T	C	exonic	nonsynonymous_SNV	rs1135024		0	0.039
ATAD3A	chr1	1458073	1458073	A	G	intronic	.	rs3118507	0.09	0.039	0.052
ATAD3A	chr1	1458100	1458100	G	A	intronic	.	.		0	0.013
ATAD3A	chr1	1458165	1458165	C	T	exonic	synonymous_SNV	.		0	0.039
ATAD3A	chr1	1458255	1458255	T	G	exonic	synonymous_SNV	rs28675990	0.2	0.013	0.026
ATAD3A	chr1	1458285	1458285	A	G	intronic	.	rs6675874	0.26	0.026	0.078
ATAD3A	chr1	1458885	1458885	C	T	intronic	.	.		0.013	0
ATAD3A	chr1	1458915	1458915	C	T	exonic	nonsynonymous_SNV	rs113107431	0.02	0	0.013
ATAD3A	chr1	1458944	1458944	C	T	exonic	synonymous_SNV	rs112145664	0.02	0	0.026
ATAD3A	chr1	1458954	1458954	C	T	intronic	.	rs3737714	0.19	0.026	0.078
ATAD3A	chr1	1458988	1458988	G	C	intronic	.	.	0	0	0.039
ATAD3A	chr1	1459175	1459175	A	G	intronic	.	.	0	0	0.013
ATAD3A	chr1	1459323	1459323	C	T	exonic	synonymous_SNV	rs113640550	0.003	0	0.013
ATAD3A	chr1	1459381	1459381	G	A	intronic	.	rs112892832	0.03	0	0.013
ATAD3A	chr1	1459582	1459582	G	A	intronic	.	rs74508282	0.3	0.039	0.104
ATAD3A	chr1	1460581	1460581	T	C	intronic	.	rs10465902	0.008	0	0.013
ATAD3A	chr1	1460606	1460606	C	T	intronic	.	rs111328913		0	0.013
ATAD3A	chr1	1460614	1460614	T	C	intronic	.	rs112869160	0.006	0	0.026
ATAD3A	chr1	1460703	1460703	G	A	intronic	.	.		0	0.013
ATAD3A	chr1	1460743	1460743	C	T	intronic	.	.		0	0.013
ATAD3A	chr1	1461833	1461833	C	G	intronic	.	rs186268381	0.03	0	0.013
ATAD3A	chr1	1461996	1461996	C	G	intronic	.	.		0.013	0
ATAD3A	chr1	1463031	1463031	C	T	intronic	.	rs75515030	0.01	0	0.013
ATAD3A	chr1	1463157	1463157	G	C	exonic	nonsynonymous_SNV	rs78493114	0.021	0	0.026
ATAD3A	chr1	1463318	1463318	C	A	intronic	.	rs11260608	0.218	0.013	0.013
ATAD3A	chr1	1464685	1464685	A	G	exonic	nonsynonymous_SNV	.		0	0.013
ATAD3A	chr1	1464726	1464726	G	A	intronic	.	.		0	0.013
ATAD3A	chr1	1469235	1469235	G	A	intronic	.	rs60473728	0.15	0.026	0
ATAD3A	chr1	1469263	1469263	G	T	intronic	.	rs6681228	0.108	0.013	0.013
ATAD3A	chr1	1469289	1469289	G	C	intronic	.	rs28370384	0.42	0.091	0.182
ATAD3A	chr1	1469314	1469314	G	A	exonic	synonymous_SNV	.		0	0.013
ATAD3A	chr1	1469324	1469324	G	A	exonic	nonsynonymous_SNV	.		0	0.013
ATAD3A	chr1	1469341	1469341	C	T	exonic	synonymous_SNV	.		0	0.013
ATAD3A	chr1	1469412	1469412	C	T	exonic	nonsynonymous_SNV	.		0	0.013
ATAD3A	chr1	1469423	1469423	G	A	exonic	nonsynonymous_SNV	.		0	0.013
ATAD3A	chr1	1469472	1469472	G	C	UTR3	.	rs115508211	0.034	0	0.026
ATAD3A	chr1	1469490	1469490	C	T	UTR3	.	.		0	0.039
ATAD3A	chr1	1469502	1469502	A	C	UTR3	.	.		0.013	0
ATAD3A	chr1	1469522	1469522	T	-	UTR3	.	.		0	0.013
ATAD3A	chr1	1469546	1469546	G	A	UTR3	.	rs3128344	0.73	0.494	0.169
ATAD3A	chr1	1469606	1469606	C	T	UTR3	.	rs35611435	0.47	0.026	0.026
ATAD3A	chr1	1469695	1469695	T	C	UTR3	.	rs150555648	0.03	0	0.013
ATAD3A	chr1	1469729	1469729	G	C	UTR3	.	.		0	0.013
ATAD3A	chr1	1469782	1469782	G	C	UTR3	.	rs17161064	0.09	0.039	0.078
ATAD3A	chr1	1469855	1469855	C	T	UTR3	.	rs114679139	0.006	0	0.013
ATAD3A	chr1	1469926	1469926	T	G	UTR3	.	.		0	0.013
C1orf70	chr1	1470161	1470161	C	T	UTR3	.	rs75249696	0.03	0	0.013
C1orf70	chr1	1470293	1470293	-	C	UTR3	.	rs5772044		0.026	0.026
C1orf70	chr1	1470296	1470296	-	T	UTR3	.	.		0	0.026
C1orf70	chr1	1470397	1470397	G	A	UTR3	.	.		0.013	0.013
C1orf70	chr1	1470769	1470769	G	A	exonic	synonymous_SNV	.		0	0.013
C1orf70	chr1	1470892	1470892	G	A	intronic	.	rs1106226	0.089	0.013	0.013
C1orf70	chr1	1470995	1470995	C	T	exonic	nonsynonymous_SNV	.		0	0.013
C1orf70	chr1	1471132	1471132	C	A	exonic	synonymous_SNV	.		0	0.013
C1orf70	chr1	1475096	1475096	G	C	exonic	synonymous_SNV	.		0	0.026
SSU72	chr1	1477108	1477108	G	A	UTR3	.	rs1046878	0.081	0	0.091
SSU72	chr1	1477192	1477192	A	G	UTR3	.	rs113613563	0.011	0	0.013
SSU72	chr1	1477244	1477244	T	C	UTR3	.	rs7290	0.623	0.156	0.442
SSU72	chr1	1477267	1477267	G	A	UTR3	.	.		0	0.013
SSU72	chr1	1477324	1477325	CA	-	UTR3	.	.		0	0.091
SSU72	chr1	1477578	1477578	G	A	intronic	.	rs41286746	0.005	0	0.039
SSU72	chr1	1479333	1479333	A	G	exonic	synonymous_SNV	rs7533	0.62	0.156	0.416
SSU72	chr1	1509805	1509805	G	A	intronic	.	.		0.013	0
SSU72	chr1	1509825	1509825	A	G	intronic	.	rs6666293	0.62	0.117	0.117
SSU72	chr1	1509841	1509841	G	A	intronic	.	.		0.013	0
SSU72	chr1	1510036	1510037	GC	-	UTR5	.	.		0.039	0.026
SSU72	chr1	1510037	1510038	CG	-	UTR5	.	rs70949599		0.039	0.013
MIB2	chr1	1550992	1550992	C	A	exonic	stopgain	.		0.013	0.039
MIB2	chr1	1551065	1551065	C	A	ncRNA	.	.		0	0.013
MIB2	chr1	1551927	1551927	T	C	exonic	nonsynonymous_SNV	rs7418389	0.512	0.299	0.221
MIB2	chr1	1558792	1558792	T	C	exonic	nonsynonymous_SNV	rs12755088	0.803	0.117	0
MIB2	chr1	1559114	1559114	-	CG	ncRNA	.	.		0	0.013
MIB2	chr1	1559134	1559136	TGA	-	ncRNA	.	.		0	0.026
MIB2	chr1	1559209	1559209	G	T	exonic	synonymous_SNV	rs28681667	0.023	0	0.013
MIB2	chr1	1559227	1559227	T	C	exonic	synonymous_SNV	rs28414017	0.028	0	0.013
MIB2	chr1	1559291	1559291	G	T	exonic	nonsynonymous_SNV	.		0	0.013
MIB2	chr1	1560100	1560100	G	A	ncRNA	.	rs28441650	0.179	0.013	0.013
MIB2	chr1	1560103	1560103	C	T	ncRNA	.	rs28635343	0.194	0.013	0
MIB2	chr1	1560400	1560400	G	A	exonic	nonsynonymous_SNV	.		0	0.013
MIB2	chr1	1560721	1560721	C	T	exonic	synonymous_SNV	.		0.013	0.052
MIB2	chr1	1560769	1560769	G	A	exonic	nonsynonymous_SNV	.		0	0.013
MIB2	chr1	1560793	1560793	C	T	exonic	synonymous_SNV	.		0	0.013
MIB2	chr1	1560844	1560844	C	T	ncRNA	.	rs72897888	0.023	0	0.013
MIB2	chr1	1560858	1560858	C	T	ncRNA	.	rs72897889	0.019	0	0.013
MIB2	chr1	1562437	1562437	C	G	ncRNA	.	rs28510084	0.37	0.169	0.39
MIB2	chr1	1562536	1562536	G	A	exonic	synonymous_SNV	rs11544452	0.14	0.013	0.13
MIB2	chr1	1562830	1562830	G	T	ncRNA	.	.		0	0.013
MIB2	chr1	1562852	1562852	G	A	ncRNA	.	.		0.013	0
MIB2	chr1	1562895	1562895	C	T	ncRNA	.	rs12735861	0.54	0.104	0
MIB2	chr1	1563789	1563789	C	A	ncRNA	.	rs74892851	0.19	0.078	0.169
MIB2	chr1	1563986	1563986	G	A	exonic	nonsynonymous_SNV	.		0	0.013
MIB2	chr1	1564139	1564139	G	A	intronic	.	.		0.013	0
MIB2	chr1	1564712	1564712	G	T	intronic	.	rs61774907	0.27	0.026	0.013
MIB2	chr1	1564953	1564953	G	-	ncRNA	.	rs112177324		0.091	0.221
MIB2	chr1	1564958	1564958	G	-	intronic	.	.		0.013	0.052
CDK11A	chr1	1571640	1571640	G	T	intronic	.	rs61774909		0.013	0
CDK11A	chr1	1571811	1571811	G	A	exonic	synonymous_SNV	.		0	0.013
CDK11A	chr1	1571829	1571829	A	G	exonic	synonymous_SNV	rs147836863		0	0.026
CDK11A	chr1	1571841	1571841	A	C	exonic	nonsynonymous_SNV	rs150949339		0	0.052
CDK11A	chr1	1572151	1572151	T	C	exonic	nonsynonymous_SNV	.		0	0.013
CDK11A	chr1	1572188	1572188	G	A	intronic	.	.		0	0.013
CDK11A	chr1	1572220	1572220	G	A	intronic	.	.	0.03	0	0.013
CDK11A	chr1	1572309	1572309	C	T	exonic	nonsynonymous_SNV	.		0	0.013
CDK11A	chr1	1572384	1572384	C	T	intronic	.	.	0.005	0.013	0
CDK11A	chr1	1572417	1572417	G	T	intronic	.	rs188330435	0.01	0.013	0
CDK11A	chr1	1572724	1572724	C	A	intronic	.	rs187245188	0.01	0	0.013
CDK11A	chr1	1572893	1572893	G	A	intronic	.	.		0	0.039
CDK11A	chr1	1572939	1572939	T	C	intronic	.	rs28688376	0.2	0.078	0.052
CDK11A	chr1	1572968	1572968	C	T	intronic	.	.	0.02	0.013	0.013
CDK11A	chr1	1573078	1573078	A	G	intronic	.	.	0.006	0	0.013
CDK11A	chr1	1573178	1573178	C	G	exonic	synonymous_SNV	rs117061368	0.01	0	0.013
CDK11A	chr1	1573181	1573181	C	A	exonic	synonymous_SNV	rs1059825	0.064	0	0.039
CDK11A	chr1	1574019	1574019	A	G	intronic	.	rs9442412	0.2	0.065	0.364
CDK11A	chr1	1575616	1575616	T	C	intronic	.	rs80012316	0.81	0.468	0.013
CDK11A	chr1	1575715	1575715	C	T	exonic	nonsynonymous_SNV	.		0	0.013
CDK11A	chr1	1575784	1575784	C	T	exonic	nonsynonymous_SNV	rs6658335	0.027	0	0.039
CDK11A	chr1	1575836	1575836	C	G	intronic	.	rs72468213	0.274	0.013	0.416
CDK11A	chr1	1575863	1575863	A	T	intronic	.	rs6671852	0.103	0	0.065
CDK11A	chr1	1575891	1575891	C	T	intronic	.	.		0	0.013
CDK11A	chr1	1576328	1576328	G	A	intronic	.	.		0	0.013
CDK11A	chr1	1576477	1576477	G	A	intronic	.	rs28576122	0.012	0	0.013
CDK11A	chr1	1592881	1592881	A	C	intronic	.	rs4648774	0.61	0.429	0.052
SLC35E2B	chr1	1593023	1593023	G	C	UTR3	.	rs114362359		0.104	0
SLC35E2B	chr1	1593708	1593708	C	T	UTR3	.	.		0	0.013
SLC35E2B	chr1	1593812	1593812	G	A	UTR3	.	.		0	0.013
SLC35E2B	chr1	1594043	1594043	G	A	UTR3	.	rs1061902	0.018	0.026	0
SLC35E2B	chr1	1594199	1594199	-	T	UTR3	.	rs72502752		0.558	0.117
SLC35E2B	chr1	1594200	1594200	-	T	UTR3	.	rs5772057		0.169	0.026
SLC35E2B	chr1	1594216	1594216	G	A	UTR3	.	.		0	0.013
SLC35E2B	chr1	1594315	1594315	C	T	UTR3	.	rs1061892	0.71	0.727	0.143
SLC35E2B	chr1	1594393	1594393	T	A	UTR3	.	rs6659270		0.039	0
SLC35E2B	chr1	1594498	1594498	C	T	UTR3	.	rs7416520	0.431	0.364	0.468
SLC35E2B	chr1	1594746	1594746	G	T	UTR3	.	rs74478099	0.01	0.013	0
SLC35E2B	chr1	1594840	1594840	-	CTCG	UTR3	.	.		0.091	0
SLC35E2B	chr1	1594952	1594952	C	T	UTR3	.	rs113078172	0.11	0.039	0
SLC35E2B	chr1	1595135	1595135	C	A	UTR3	.	.		0	0.013
SLC35E2B	chr1	1595198	1595198	A	G	UTR3	.	rs4307513	0.85	0.805	0.091
SLC35E2B	chr1	1595400	1595400	A	G	UTR3	.	rs4313339	0.85	0.701	0.052
SLC35E2B	chr1	1595867	1595867	C	A	UTR3	.	rs4443835	0.83	0.818	0.091
SLC35E2B	chr1	1595953	1595953	A	G	UTR3	.	rs1061880	0.01	0.013	0
SLC35E2B	chr1	1596193	1596193	-	TTTT	UTR3	.	.		0	0.013
SLC35E2B	chr1	1596196	1596196	C	T	UTR3	.	rs1109644	0.59	0.169	0.026
SLC35E2B	chr1	1596304	1596304	G	A	UTR3	.	rs1109645	0.63	0.532	0.286
SLC35E2B	chr1	1596489	1596489	C	T	UTR3	.	rs114530211	0.01	0.013	0
SLC35E2B	chr1	1596500	1596500	C	T	UTR3	.	rs72634819	0.14	0.065	0.208
SLC35E2B	chr1	1596588	1596588	G	A	UTR3	.	rs114043810	0.01	0.013	0
SLC35E2B	chr1	1596974	1596974	C	T	UTR3	.	rs4074020	0.87	0.896	0.091
SLC35E2B	chr1	1596979	1596979	C	T	UTR3	.	.		0	0.013
SLC35E2B	chr1	1596994	1596994	C	T	UTR3	.	rs34272997		0	0.013
SLC35E2B	chr1	1597020	1597020	C	G	UTR3	.	rs72634820	0.15	0.065	0.208
SLC35E2B	chr1	1597023	1597023	T	C	UTR3	.	.	0.001	0.013	0
SLC35E2B	chr1	1597078	1597078	C	T	UTR3	.	.		0	0.013
SLC35E2B	chr1	1597386	1597386	G	T	exonic	nonsynonymous_SNV	.		0	0.013
SLC35E2B	chr1	1597403	1597403	C	T	exonic	nonsynonymous_SNV	rs114859950	0.001	0	0.026
SLC35E2B	chr1	1597446	1597446	G	A	exonic	synonymous_SNV	.		0	0.013
SLC35E2B	chr1	1597455	1597455	G	A	exonic	synonymous_SNV	.		0	0.013
CDK11B;SLC35E2B	chr1	1597474	1597474	-	AGGC	intronic	.	.		0	0.013
SLC35E2B	chr1	1599812	1599812	C	T	exonic	nonsynonymous_SNV	rs12729295	0.55	0.039	0.468
SLC35E2B	chr1	1599888	1599888	A	G	exonic	synonymous_SNV	rs2072923	0.45	0.052	0.714
CDK11B;SLC35E2B	chr1	1599940	1599940	C	T	intronic	.	rs61776767	0.036	0	0.13
CDK11B;SLC35E2B	chr1	1599974	1599974	A	C	intronic	.	rs72634821	0.114	0	0.026
CDK11B;SLC35E2B	chr1	1599981	1599981	C	T	intronic	.	rs72634822	0.116	0	0.052
CDK11B;SLC35E2B	chr1	1601015	1601015	G	A	intronic	.	rs72634825	0.135	0.013	0
CDK11B;SLC35E2B	chr1	1601052	1601052	G	A	intronic	.	rs72634826	0.127	0.052	0.052
CDK11B;SLC35E2B	chr1	1601068	1601068	C	T	intronic	.	rs142209547	0.01	0.013	0
SLC35E2B;SLC35E2B	chr1	1601104	1601104	G	A	exonic;splicing	nonsynonymous_SNV	rs117820608	0.01	0	0.013
SLC35E2B	chr1	1601145	1601145	G	A	exonic	synonymous_SNV	rs115862299	0.02	0	0.013
CDK11B;SLC35E2B	chr1	1601645	1601645	A	-	intronic	.	.		0	0.013
CDK11B;SLC35E2B	chr1	1601677	1601677	G	T	intronic	.	.		0	0.013
CDK11B;SLC35E2B	chr1	1607686	1607686	A	G	intronic	.	rs61776788	0.09	0.065	0
CDK11B;SLC35E2B	chr1	1607696	1607696	T	C	intronic	.	rs61777513	0.031	0.026	0
CDK11B;SLC35E2B	chr1	1607726	1607726	C	T	intronic	.	rs4648610	0.161	0.013	0
SLC35E2B	chr1	1608229	1608229	C	T	UTR5	.	rs61776790	0.125	0.091	0.143
CDK11B;SLC35E2B	chr1	1623805	1623811	GCACCCA	-	intronic	.	.		0	0.026
SLC35E2B	chr1	1623955	1623955	G	A	UTR5	.	.		0	0.013
MMP23A	chr1	1633002	1633002	-	C	ncRNA	.	.		0.026	0
MMP23A	chr1	1633003	1633003	-	CG	ncRNA	.	.		0.039	0.065
MMP23A	chr1	1633004	1633004	G	C	ncRNA	.	rs56343082		0.013	0
MMP23A	chr1	1633007	1633007	G	C	ncRNA	.	.		0.026	0
CDK11A	chr1	1634981	1634981	G	A	exonic	nonsynonymous_SNV	.		0	0.013
CDK11A	chr1	1635004	1635004	T	C	exonic	synonymous_SNV	rs874516	0.54	0.442	0.195
CDK11A	chr1	1635011	1635011	A	G	exonic	nonsynonymous_SNV	rs1059811	0.19	0.013	0.013
CDK11A	chr1	1635022	1635022	A	G	exonic	synonymous_SNV	rs1136978	0.18	0.026	0.013
CDK11A;CDK11B	chr1	1635108	1635108	G	A	intronic	.	rs11488590	0.19	0.013	0.039
CDK11A;CDK11B	chr1	1635141	1635141	G	T	intronic	.	.		0	0.013
CDK11A;CDK11B	chr1	1635193	1635193	T	C	intronic	.	rs11486026	0.19	0.039	0.065
CDK11A;CDK11B	chr1	1635224	1635224	C	A	intronic	.	.		0	0.013
CDK11A	chr1	1635366	1635366	G	A	exonic	nonsynonymous_SNV	.		0	0.013
CDK11A;CDK11B	chr1	1635407	1635407	A	G	intronic	.	rs74045976	0.11	0.013	0.078
CDK11A;CDK11B	chr1	1635421	1635421	G	A	intronic	.	rs72901761	0.018	0	0.039
CDK11A	chr1	1635565	1635565	C	T	exonic	synonymous_SNV	rs11488591	0.191	0.039	0.156
CDK11A;CDK11B	chr1	1635619	1635619	T	C	intronic	.	rs2076329	0.62	0.481	0.325
CDK11A	chr1	1635749	1635749	C	A	exonic	synonymous_SNV	rs55880629	0.35	0.299	0.364
CDK11A;CDK11B	chr1	1635849	1635849	G	A	intronic	.	.		0	0.013
CDK11A;CDK11B	chr1	1635927	1635927	C	T	intronic	.	.		0	0.013
CDK11A;CDK11B	chr1	1635928	1635928	G	A	intronic	.	rs2072922	0.17	0.013	0.065
CDK11A;CDK11B	chr1	1635943	1635943	A	C	intronic	.	rs1534950	0.19	0.026	0.117
CDK11A;CDK11B	chr1	1635951	1635951	C	G	intronic	.	.		0	0.026
CDK11A;CDK11B	chr1	1635959	1635959	C	T	intronic	.	.		0	0.013
CDK11A;CDK11B	chr1	1635979	1635979	G	C	intronic	.	rs1534951	0.19	0.039	0.156
CDK11A	chr1	1636044	1636044	G	A	exonic	synonymous_SNV	rs1059822	0.51	0.481	0.364
CDK11A;CDK11B	chr1	1636112	1636112	G	A	intronic	.	rs4288535	0.19	0.052	0.104
CDK11A;CDK11B	chr1	1636155	1636155	G	A	intronic	.	rs74045979	0.014	0	0.013
CDK11A;CDK11B	chr1	1636274	1636274	C	T	intronic	.	rs2179381	0.33	0.104	0
CDK11A	chr1	1636368	1636368	T	C	exonic	nonsynonymous_SNV	.		0.013	0
CDK11A;CDK11B	chr1	1638780	1638780	C	T	intronic	.	.	0.072	0.026	0.026
CDK11A;CDK11B	chr1	1638821	1638821	C	T	intronic	.	rs4648735	0.113	0.013	0.013
CDK11A	chr1	1638897	1638897	A	G	exonic	nonsynonymous_SNV	rs1059828		0.013	0.013
CDK11A	chr1	1638925	1638925	C	T	exonic	nonsynonymous_SNV	.	0.104	0.039	0.13
CDK11A	chr1	1638994	1638994	C	T	exonic	nonsynonymous_SNV	rs6658335	0.106	0.065	0.104
CDK11A;CDK11B	chr1	1639046	1639046	C	G	intronic	.	rs71509490	0.278	0.156	0.091
CDK11A;CDK11B	chr1	1639062	1639062	T	C	intronic	.	rs2076330		0.065	0.052
CDK11A;CDK11B	chr1	1639073	1639073	A	T	intronic	.	rs6671852	0.011	0	0.013
CDK11A;CDK11B	chr1	1639570	1639570	C	T	intronic	.	rs28558951	0.058	0	0.052
CDK11A;CDK11B	chr1	1639612	1639612	T	C	intronic	.	.		0	0.026
CDK11A;CDK11B	chr1	1639687	1639687	G	A	intronic	.	rs56409248		0	0.026
CDK11A;CDK11B	chr1	1650736	1650736	A	G	intronic	.	.		0	0.013
CDK11A;CDK11B	chr1	1650787	1650787	T	C	exonic	nonsynonymous_SNV	rs1137003	0.5	0.013	0.987
CDK11A;CDK11B;CDK11A;CDK11B	chr1	1650797	1650797	A	G	exonic;splicing	nonsynonymous_SNV	rs1059830	0.5	0.013	0.364
CDK11A;CDK11B	chr1	1650801	1650801	T	C	exonic	synonymous_SNV	rs1137004	0.5	0.013	0.338
CDK11A;CDK11B	chr1	1650807	1650807	T	C	exonic	synonymous_SNV	rs1137005	0.476	0	0.169
CDK11A;CDK11B	chr1	1650832	1650832	A	G	exonic	nonsynonymous_SNV	rs72909030	0.5	0.013	0.987
CDK11A;CDK11B	chr1	1650845	1650845	G	A	exonic	nonsynonymous_SNV	rs1059831	0.47	0	0.883
CDK11A;CDK11B	chr1	1650920	1650920	G	A	intronic	.	rs36191908	0.38	0.013	0.818
CDK11A;CDK11B	chr1	1650960	1650960	G	A	intronic	.	rs72634834	0.36	0.013	0.662
CDK11A;CDK11B	chr1	1650967	1650967	T	C	intronic	.	rs75384210	0.36	0.013	0.104
CDK11A;CDK11B	chr1	1654004	1654004	-	T	intronic	.	.		0.104	0.039
CDK11A;CDK11B	chr1	1654006	1654006	-	TGAATATTTTTGTTAATTTTT	intronic	.	.		0.013	0
CDK11A;CDK11B	chr1	1654012	1654012	-	TTTTTGTTAATTTTTAGAAT	intronic	.	.		0	0.013
CDK11A;CDK11B	chr1	1654013	1654013	C	G	intronic	.	rs74045997	0.65	0.662	0.078
CDK11A	chr1	1654038	1654038	G	A	UTR5	.	rs61777494	0.73	0.688	0.156
CDK11A	chr1	1654058	1654058	C	T	UTR5	.	rs61777495	0.73	0.13	0.065
CDK11A	chr1	1654066	1654068	GCG	-	UTR5	.	rs35174499	0.512313	0.649	0.273
CDK11A;CDK11B	chr1	1655658	1655658	G	C	intronic	.	rs34113660		0	0.013
CDK11A;CDK11B	chr1	1655724	1655724	G	A	UTR5	.	.		0	0.013
CDK11A;CDK11B	chr1	1655740	1655740	C	A	UTR5	.	.		0	0.013
CDK11A;CDK11B	chr1	1655762	1655762	T	G	UTR5	.	.		0	0.026
SLC35E2	chr1	1663605	1663605	A	G	UTR3	.	rs66653340	0.75	0.234	0
SLC35E2	chr1	1663680	1663680	-	A	UTR3	.	.		0	0.065
SLC35E2	chr1	1663681	1663681	A	-	UTR3	.	.		0	0.247
SLC35E2	chr1	1663681	1663682	AA	-	UTR3	.	.		0	0.013
SLC35E2	chr1	1663696	1663696	-	TT	UTR3	.	.		0	0.013
SLC35E2	chr1	1663697	1663697	T	-	UTR3	.	.		0	0.026
SLC35E2	chr1	1663831	1663831	C	T	UTR3	.	rs3817856	0.33	0.325	0.455
SLC35E2	chr1	1663851	1663851	G	C	UTR3	.	rs2294486	0.33	0.091	0.364
SLC35E2	chr1	1663861	1663861	G	A	UTR3	.	rs2294487	0.33	0.091	0.364
SLC35E2	chr1	1663955	1663955	T	C	exonic	nonsynonymous_SNV	.		0	0.013
SLC35E2	chr1	1664018	1664018	G	A	intronic	.	rs77170483	0.024	0.013	0.013
SLC35E2	chr1	1664019	1664019	T	C	intronic	.	rs2294488	0.74	0.481	0.065
SLC35E2	chr1	1666175	1666175	C	T	exonic	nonsynonymous_SNV	rs61777509	0.11	0.013	0.156
SLC35E2	chr1	1666224	1666224	G	A	exonic	nonsynonymous_SNV	.		0	0.013
SLC35E2	chr1	1666251	1666251	G	A	exonic	nonsynonymous_SNV	rs77655487		0	0.182
SLC35E2	chr1	1666303	1666303	T	C	intronic	.	rs114928632	0.004	0	0.026
SLC35E2	chr1	1666338	1666338	G	A	intronic	.	rs2072924	0.65	0.221	0.013
SLC35E2	chr1	1669734	1669734	G	T	intronic	.	rs80140081	0.33	0.325	0.442
SLC35E2	chr1	1669748	1669748	A	G	intronic	.	rs75034305	0.32	0.091	0.299
SLC35E2	chr1	1669952	1669952	G	A	intronic	.	.		0	0.013
SLC35E2	chr1	1669964	1669964	G	A	intronic	.	rs4648616	0.028	0.039	0.039
SLC35E2	chr1	1670432	1670432	T	C	exonic	synonymous_SNV	rs17339526		0	0.013
LOC100128003	chr1	2124346	2124348	TTG	-	ncRNA	.	.		0	0.026
LOC100128003	chr1	2124581	2124581	G	A	ncRNA	.	rs72925890	0.059	0	0.078
C1orf86	chr1	2124638	2124638	T	A	intronic	.	.		0	0.013
C1orf86	chr1	2125172	2125172	G	A	exonic	nonsynonymous_SNV	rs1058411	0.18	0.039	0.078
C1orf86	chr1	2125205	2125205	C	A	exonic	nonsynonymous_SNV	.		0	0.013
C1orf86	chr1	2125347	2125347	C	T	exonic	nonsynonymous_SNV	.	0	0	0.013
SKI	chr1	2160499	2160499	C	T	exonic	synonymous_SNV	rs115746142	0.006	0	0.013
SKI	chr1	2234488	2234488	C	T	exonic	synonymous_SNV	.		0	0.013
SKI	chr1	2234611	2234611	G	A	intronic	.	.		0.013	0.013
SKI	chr1	2234632	2234632	G	A	intronic	.	rs2279702	0.12	0.026	0.065
SKI	chr1	2234671	2234671	G	C	intronic	.	rs142819375	0.001	0	0.026
SKI	chr1	2234780	2234780	C	T	exonic	synonymous_SNV	.	0	0	0.013
SKI	chr1	2234866	2234866	T	G	intronic	.	rs151209631	0	0	0.013
SKI	chr1	2234875	2234875	G	-	intronic	.	.		0	0.013
SKI	chr1	2234879	2234879	G	-	intronic	.	.		0	0.013
SKI	chr1	2234903	2234903	C	T	intronic	.	rs2256178	0.24	0.039	0.078
SKI	chr1	2235672	2235672	C	T	intronic	.	rs2843159	0.3	0.013	0
SKI	chr1	2238237	2238237	A	T	UTR3	.	rs2230008	0.089	0	0.052
SKI	chr1	2238271	2238280	GCTCCGCCCG	-	UTR3	.	.		0	0.013
SKI	chr1	2238433	2238433	G	A	UTR3	.	.		0	0.026
SKI	chr1	2238474	2238474	A	G	UTR3	.	.		0	0.013
SKI	chr1	2238481	2238481	-	AA	UTR3	.	.		0	0.013
SKI	chr1	2239069	2239069	G	A	UTR3	.	.		0	0.013
SKI	chr1	2239109	2239109	A	G	UTR3	.	rs115194060	0.008	0	0.013
SKI	chr1	2239851	2239851	A	G	UTR3	.	.		0	0.039
SKI	chr1	2239907	2239909	GTT	-	UTR3	.	.		0.013	0
SKI	chr1	2239910	2239912	GTT	-	UTR3	.	.		0	0.013
SKI	chr1	2240006	2240006	T	C	UTR3	.	rs2173049	0.83	0.662	0.338
SKI	chr1	2240141	2240141	G	A	UTR3	.	rs138562685	0.001	0	0.026
SKI	chr1	2240254	2240255	TG	-	UTR3	.	.		0	0.013
SKI	chr1	2240295	2240295	G	A	UTR3	.	.		0	0.013
SKI	chr1	2240383	2240383	C	T	UTR3	.	rs2843157	0.09	0.026	0.143
SKI	chr1	2240572	2240572	C	T	UTR3	.	.		0	0.013
SKI	chr1	2240601	2240601	G	A	UTR3	.	rs112501347	0.02	0.013	0
SKI	chr1	2240681	2240681	G	A	UTR3	.	.		0	0.013
SKI	chr1	2240771	2240773	AAG	-	UTR3	.	.		0	0.013
SKI	chr1	2240776	2240776	G	A	UTR3	.	.		0	0.026
SKI	chr1	2240952	2240952	G	A	UTR3	.	.		0	0.026
SKI	chr1	2241008	2241008	A	-	UTR3	.	.		0	0.013
SKI	chr1	2241067	2241067	C	T	UTR3	.	.		0.013	0.026
SKI	chr1	2241344	2241344	C	T	UTR3	.	rs112043297	0.048	0	0.039
SKI	chr1	2241376	2241376	-	T	UTR3	.	rs112413214		0.247	0.753
SKI	chr1	2241386	2241386	-	TT	UTR3	.	.		0.052	0.013
MORN1	chr1	2255569	2255569	C	T	exonic	nonsynonymous_SNV	rs61729821	0.011	0	0.078
MORN1	chr1	2255609	2255609	T	C	intronic	.	.		0	0.013
MORN1	chr1	2255633	2255633	G	A	intronic	.	rs3737639	0.18	0.026	0.143
MORN1	chr1	2267886	2267886	A	G	intronic	.	rs115943225	0.004	0	0.013
LOC100129534	chr1	2281871	2281871	T	A	ncRNA_exonic	.	.		0.013	0
LOC100129534	chr1	2281978	2281978	T	G	ncRNA	.	rs36070483	0.54	0.156	0.286
LOC100129534	chr1	2281979	2281979	T	C	ncRNA_exonic	.	rs1039064	0.19	0	0.026
LOC100129534	chr1	2282017	2282017	G	A	ncRNA	.	rs115611430	0.004	0	0.013
LOC100129534	chr1	2282135	2282135	G	A	ncRNA	.	rs10910053	0.318	0.052	0.234
LOC100129534	chr1	2282190	2282200	GGGGTGGCACG	-	ncRNA	.	.		0.065	0.247
LOC100129534	chr1	2282195	2282203	GGCACGGGG	-	ncRNA	.	.		0	0.013
LOC100129534	chr1	2282203	2282213	GGTGGCACGGG	-	ncRNA_exonic	.	.		0.013	0.052
LOC100129534	chr1	2282204	2282204	G	A	ncRNA	.	rs72642165		0	0.065
LOC100129534	chr1	2282236	2282236	T	G	ncRNA	.	.		0	0.052
LOC100129534	chr1	2282373	2282373	C	T	ncRNA	.	rs72642166	0.16	0.026	0.26
LOC100129534	chr1	2282382	2282382	C	T	ncRNA	.	rs2254895	0.18	0	0.078
LOC100129534	chr1	2282401	2282401	C	T	ncRNA_exonic	.	rs76142101	0.043	0.013	0.039
LOC100129534	chr1	2282475	2282475	T	G	ncRNA	.	.		0	0.039
LOC100129534	chr1	2282610	2282610	T	G	ncRNA_exonic	.	.		0	0.013
LOC100129534	chr1	2282625	2282625	G	T	ncRNA	.	.		0	0.013
LOC100129534	chr1	2282653	2282653	G	A	ncRNA_exonic	.	.		0	0.013
LOC100129534	chr1	2282654	2282654	T	G	ncRNA	.	rs61762095	0.11	0.052	0.286
LOC100129534	chr1	2282680	2282680	C	T	ncRNA	.	rs2279704	0.31	0.104	0.364
LOC100129534	chr1	2282716	2282716	-	A	ncRNA	.	.		0	0.013
LOC100129534	chr1	2282776	2282776	G	C	ncRNA	.	rs2254874	0.87	0.364	0.429
LOC100129534	chr1	2282835	2282836	GG	-	ncRNA	.	.		0	0.013
LOC100129534	chr1	2282990	2282990	C	T	ncRNA	.	rs2036082	0.16	0.026	0.26
LOC100129534	chr1	2283117	2283117	C	T	ncRNA	.	rs4648831	0.11	0.065	0.312
LOC100129534	chr1	2283161	2283161	A	G	ncRNA	.	rs2840525	0.28	0.013	0.208
LOC100129534	chr1	2283209	2283209	G	-	ncRNA	.	.		0	0.013
LOC100129534	chr1	2283266	2283266	T	C	ncRNA	.	rs2840526	0.33	0.013	0.169
LOC100129534	chr1	2283306	2283306	G	A	ncRNA	.	.		0	0.013
LOC100129534	chr1	2283313	2283313	C	G	ncRNA	.	rs2843130	0.18	0	0.065
LOC100129534	chr1	2283376	2283376	-	TCAT	ncRNA	.	.		0.013	0.013
LOC100129534	chr1	2283628	2283628	A	-	ncRNA	.	.		0	0.013
LOC100129534	chr1	2283636	2283638	AAG	-	ncRNA	.	.		0	0.052
LOC100129534	chr1	2283642	2283644	AAG	-	ncRNA_exonic	.	.		0	0.013
LOC100129534	chr1	2283806	2283806	A	G	ncRNA	.	.		0	0.013
LOC100129534	chr1	2283842	2283842	G	T	ncRNA	.	rs2643912	0.535	0.065	0.312
LOC100129534	chr1	2283844	2283844	G	A	ncRNA	.	rs74047119	0.075	0	0.026
LOC100129534	chr1	2283896	2283896	A	G	ncRNA	.	rs2840528	0.544	0.065	0.377
LOC100129534	chr1	2284003	2284003	T	C	ncRNA	.	rs2645082	0.869	0.351	0.325
LOC100129534	chr1	2284029	2284029	C	T	ncRNA	.	rs115742147	0.011	0	0.013
MORN1	chr1	2290143	2290143	G	A	exonic	nonsynonymous_SNV	rs34587196	0.01	0.013	0.13
MORN1	chr1	2305932	2305932	T	G	exonic	nonsynonymous_SNV	.	0.001	0	0.013
MORN1	chr1	2316532	2316532	C	A	intronic	.	.		0	0.013
MORN1	chr1	2316583	2316583	C	T	intronic	.	rs12565955	0.068	0	0.013
MORN1	chr1	2319592	2319592	C	T	intronic	.	.		0.013	0
MORN1	chr1	2319611	2319611	C	T	intronic	.	rs115356589	0.002	0	0.013
MORN1	chr1	2319643	2319644	AA	-	intronic	.	.		0	0.013
MORN1;RER1	chr1	2323029	2323029	C	G	upstream	.	rs190057877	0.01	0.013	0
MORN1;RER1	chr1	2323041	2323041	T	C	upstream	.	rs77804600	0.222	0.065	0.026
RER1	chr1	2328501	2328501	T	G	intronic	.	.		0	0.039
RER1	chr1	2328714	2328714	A	G	intronic	.	rs2645081	0.83	0.883	0.065
RER1	chr1	2332391	2332391	C	T	intronic	.	rs12037485	0.35	0.195	0.481
RER1	chr1	2333600	2333600	G	A	intronic	.	.		0	0.013
RER1	chr1	2333811	2333811	C	A	intronic	.	.		0	0.013
RER1	chr1	2334723	2334723	G	A	UTR3	.	rs76184090	0.01	0	0.013
RER1	chr1	2335415	2335415	A	G	UTR3	.	rs116414456	0.005	0	0.013
RER1	chr1	2335592	2335592	-	G	UTR3	.	.		0	0.013
RER1	chr1	2335676	2335676	A	G	UTR3	.	rs1129333	0.8	0.896	0.091
RER1	chr1	2335688	2335688	A	G	UTR3	.	.		0	0.013
RER1	chr1	2335728	2335728	T	C	UTR3	.	rs112157120	0.015	0.013	0.013
RER1	chr1	2335871	2335871	G	A	UTR3	.	rs74049248	0.053	0	0.013
RER1	chr1	2335890	2335890	C	T	UTR3	.	.		0	0.065
RER1	chr1	2335969	2335969	C	G	UTR3	.	rs12085089	0.33	0.078	0.403
RER1	chr1	2336210	2336210	C	T	UTR3	.	rs1129332	0.28	0.078	0.208
PEX10	chr1	2337032	2337032	C	T	UTR3	.	rs1129171	0.32	0.078	0.416
PEX10	chr1	2337153	2337153	C	T	UTR3	.	rs41300094		0	0.013
PEX10	chr1	2337194	2337194	C	T	UTR3	.	rs3795270	0.041	0	0.039
PEX10	chr1	2337277	2337277	C	T	intronic	.	rs11586985	0.09	0.052	0.26
PEX10	chr1	2338015	2338015	T	C	exonic	nonsynonymous_SNV	rs34154371	0.006	0	0.013
PEX10	chr1	2338126	2338126	C	A	intronic	.	rs3795269	0.35	0.143	0.273
PEX10	chr1	2338223	2338223	C	G	exonic	nonsynonymous_SNV	rs61736380	0.001	0	0.013
PEX10	chr1	2339853	2339853	C	T	intronic	.	rs116304725	0.004	0	0.013
PEX10	chr1	2340200	2340200	T	C	exonic	synonymous_SNV	rs2494598	0.73	0.532	0.351
PEX10	chr1	2340212	2340212	G	A	exonic	synonymous_SNV	rs1143016	0.017	0	0.026
PLCH2	chr1	2407889	2407891	GAG	-	UTR5	.	.		0	0.013
PLCH2	chr1	2407944	2407944	G	T	UTR5	.	.		0	0.013
PLCH2	chr1	2409892	2409892	A	G	intronic	.	rs12727342	0.69	0.442	0.169
PLCH2	chr1	2411451	2411451	A	G	intronic	.	rs10797428	0.64	0.364	0.078
PLCH2	chr1	2411598	2411598	G	A	intronic	.	.		0.013	0
PLCH2	chr1	2415891	2415891	C	T	exonic	nonsynonymous_SNV	.		0	0.013
PLCH2	chr1	2416103	2416103	G	A	intronic	.	.		0.013	0.039
PLCH2	chr1	2418351	2418351	G	A	exonic	synonymous_SNV	.		0	0.013
PLCH2	chr1	2418625	2418625	C	T	exonic	synonymous_SNV	rs7512269	0.13	0.013	0.091
PLCH2	chr1	2419176	2419176	C	T	intronic	.	.		0	0.013
PLCH2	chr1	2420590	2420590	T	C	intronic	.	rs10752744	0.857	0.597	0.104
PLCH2	chr1	2420913	2420913	A	G	intronic	.	rs6668720	0.654	0.026	0
PLCH2	chr1	2421279	2421279	C	T	exonic	synonymous_SNV	rs114931988	0.006	0	0.052
PLCH2	chr1	2422614	2422614	G	A	intronic	.	rs2477699	0.77	0.571	0.351
PLCH2	chr1	2422650	2422650	G	A	exonic	nonsynonymous_SNV	.		0	0.013
PLCH2	chr1	2426248	2426248	G	C	intronic	.	rs41307848	0.015	0.013	0.013
PLCH2	chr1	2428026	2428026	A	C	intronic	.	.		0	0.013
PLCH2	chr1	2428035	2428035	A	C	intronic	.	.		0.013	0.013
PLCH2	chr1	2428121	2428121	C	T	exonic	synonymous_SNV	.	0.002	0	0.013
PLCH2	chr1	2428874	2428874	T	C	intronic	.	rs2477706	0.85	0.364	0.13
PLCH2	chr1	2430056	2430056	G	T	exonic	synonymous_SNV	.		0	0.013
PLCH2	chr1	2430118	2430118	T	G	intronic	.	.		0	0.013
PLCH2	chr1	2430617	2430617	C	T	exonic	synonymous_SNV	rs2296442	0.44	0.091	0.403
PLCH2	chr1	2431057	2431057	C	T	intronic	.	rs2477707	0.345	0.143	0.481
PLCH2	chr1	2433563	2433563	C	A	exonic	nonsynonymous_SNV	.		0	0.013
PLCH2	chr1	2433900	2433900	C	T	intronic	.	rs12736998	0.452	0.013	0
PLCH2	chr1	2435686	2435686	G	C	exonic	nonsynonymous_SNV	.		0	0.013
PLCH2	chr1	2435738	2435738	G	A	exonic	nonsynonymous_SNV	rs114371513	0.02	0.013	0.026
PLCH2	chr1	2436024	2436024	C	T	exonic	nonsynonymous_SNV	.		0	0.026
PLCH2	chr1	2436256	2436256	G	A	exonic	synonymous_SNV	rs138038983	0.011	0.026	0.117
PLCH2	chr1	2436303	2436303	A	C	exonic	nonsynonymous_SNV	rs79405490	0.02	0.013	0.026
PLCH2	chr1	2436654	2436654	C	T	UTR3	.	.		0	0.013
PLCH2	chr1	2436778	2436778	A	G	UTR3	.	rs12219	0.38	0.156	0.13
PANK4	chr1	2440000	2440000	C	A	UTR3	.	.		0	0.013
PANK4	chr1	2440050	2440051	TT	-	UTR3	.	.		0	0.013
PANK4	chr1	2440051	2440051	-	TA	UTR3	.	.		0.065	0.338
PANK4	chr1	2440052	2440053	TA	-	UTR3	.	.		0	0.013
PANK4	chr1	2440069	2440069	-	TATA	UTR3	.	rs57126490		0.039	0.078
PANK4	chr1	2441358	2441358	T	C	exonic	nonsynonymous_SNV	rs2494620	0.39	0.156	0.416
PANK4	chr1	2441392	2441392	T	C	intronic	.	rs2494619	0.39	0.156	0.468
PANK4	chr1	2441440	2441440	C	T	intronic	.	.		0	0.013
PANK4	chr1	2443142	2443142	A	C	intronic	.	.		0	0.013
PANK4	chr1	2443212	2443212	G	A	intronic	.	rs2236396	0.33	0.052	0
PANK4	chr1	2444414	2444414	G	A	exonic	nonsynonymous_SNV	rs7535528	0.28	0.104	0.338
PANK4	chr1	2444470	2444470	C	T	exonic	synonymous_SNV	rs114254488	0.006	0	0.013
PANK4	chr1	2445406	2445406	A	G	intronic	.	rs2247308	0.392	0.156	0.39
PANK4	chr1	2445576	2445576	C	T	intronic	.	rs2494610	0.06	0.013	0.013
PANK4	chr1	2445926	2445926	-	GGTT	intronic	.	.		0	0.052
PANK4	chr1	2446960	2446960	T	C	intronic	.	rs2236394	0.39	0.143	0.221
PANK4	chr1	2446994	2446994	C	T	intronic	.	.		0	0.013
PANK4	chr1	2449711	2449711	G	A	intronic	.	rs3122920	0.03	0.013	0
PANK4	chr1	2449924	2449924	G	A	intronic	.	rs116387284	0.02	0.013	0.026
PANK4	chr1	2450731	2450731	G	T	exonic	nonsynonymous_SNV	.		0	0.013
PANK4	chr1	2450732	2450732	C	G	exonic	synonymous_SNV	.		0	0.013
PANK4	chr1	2451734	2451734	G	A	intronic	.	.		0	0.013
PANK4	chr1	2452321	2452321	C	T	exonic	synonymous_SNV	rs76188199	0.026	0	0.013
PANK4	chr1	2452357	2452357	G	A	intronic	.	rs2494636	0.398	0.169	0.221
PANK4	chr1	2452569	2452569	T	C	exonic	synonymous_SNV	rs2985862	0.84	0.584	0.286
PANK4	chr1	2452771	2452771	G	A	intronic	.	.		0	0.039
PANK4	chr1	2452815	2452815	C	T	intronic	.	rs7537682	0.025	0	0.013
PANK4	chr1	2452839	2452839	C	A	intronic	.	.		0	0.013
PANK4	chr1	2458010	2458010	G	C	exonic	nonsynonymous_SNV	.	0.015	0	0.026
HES5	chr1	2460249	2460250	TG	-	UTR3	.	.		0	0.026
HES5	chr1	2460367	2460367	G	A	UTR3	.	.		0.013	0
HES5	chr1	2460608	2460608	A	G	UTR3	.	rs72644658	0.029	0	0.013
LOC115110	chr1	2482808	2482808	C	A	ncRNA	.	.		0	0.013
LOC115110	chr1	2482921	2482921	T	C	ncRNA	.	rs2147905	0.601	0.39	0.442
LOC115110	chr1	2482932	2482932	C	T	ncRNA	.	rs117205412	0.005	0	0.013
LOC115110	chr1	2482995	2482995	T	G	ncRNA	.	rs3748824	0.002	0	0.013
LOC115110	chr1	2483270	2483270	T	C	ncRNA	.	rs3748825	0.561	0.39	0.442
LOC115110	chr1	2483298	2483298	C	G	ncRNA	.	rs2985858	0.572	0.39	0.442
LOC115110	chr1	2483561	2483561	G	T	ncRNA	.	.		0	0.013
LOC115110	chr1	2483577	2483577	A	G	ncRNA	.	.		0	0.052
LOC115110	chr1	2483840	2483840	G	C	ncRNA	.	rs7531865	0.028	0	0.026
LOC115110	chr1	2483919	2483919	C	T	ncRNA	.	.		0	0.026
LOC115110	chr1	2483961	2483961	G	A	ncRNA	.	rs2258734	0.41	0.117	0.364
LOC100133445	chr1	2487766	2487766	T	C	ncRNA	.	rs2227313	0.571	0.143	0.065
TNFRSF14	chr1	2488153	2488153	A	G	exonic	nonsynonymous_SNV	rs4870	0.54	0.377	0.364
TNFRSF14	chr1	2489176	2489176	C	A	exonic	synonymous_SNV	.		0	0.013
TNFRSF14	chr1	2491205	2491205	C	T	intronic	.	rs2234161	0.59	0.195	0.013
TNFRSF14	chr1	2491228	2491228	C	T	intronic	.	.		0.013	0
TNFRSF14	chr1	2491258	2491258	C	G	intronic	.	.		0	0.026
TNFRSF14	chr1	2491292	2491292	C	A	exonic	nonsynonymous_SNV	.		0	0.013
TNFRSF14	chr1	2494330	2494330	G	A	exonic	nonsynonymous_SNV	rs2234167	0.125	0.052	0.351
TNFRSF14	chr1	2494629	2494629	G	T	exonic	nonsynonymous_SNV	.		0	0.013
TNFRSF14	chr1	2494785	2494785	G	A	UTR3	.	rs8725	0.578	0.325	0.273
C1orf93	chr1	2518186	2518186	A	G	ncRNA	.	rs10752746	1	0.078	0
FAM213B	chr1	2518276	2518276	G	C	exonic	synonymous_SNV	.		0.013	0
FAM213B	chr1	2519850	2519850	C	T	exonic	synonymous_SNV	.		0	0.013
C1orf93	chr1	2520302	2520302	T	C	ncRNA	.	rs6667564	0.5	0.078	0.247
C1orf93	chr1	2520472	2520472	C	T	exonic	nonsynonymous_SNV	.		0	0.013
C1orf93	chr1	2520500	2520500	G	A	ncRNA	.	rs6701238	0.503	0.156	0.403
C1orf93	chr1	2520527	2520527	T	C	ncRNA	.	rs6670198	0.49	0.156	0.13
C1orf93	chr1	2520973	2520973	C	T	ncRNA	.	rs111819834		0	0.013
C1orf93	chr1	2521194	2521194	T	C	ncRNA	.	.		0	0.013
C1orf93	chr1	2521430	2521430	C	T	ncRNA	.	rs10910097	0.16	0.065	0.234
MMEL1	chr1	2523139	2523139	T	G	intronic	.	.		0	0.013
MMEL1	chr1	2523412	2523412	C	T	exonic	nonsynonymous_SNV	.		0	0.013
MMEL1	chr1	2523431	2523431	G	T	exonic	nonsynonymous_SNV	.		0	0.013
MMEL1	chr1	2524205	2524205	C	T	intronic	.	rs745368	0.43	0.13	0.338
MMEL1	chr1	2524457	2524457	T	C	intronic	.	rs745367	0.48	0.104	0.091
MMEL1	chr1	2524485	2524485	C	T	intronic	.	rs1555790	0.165	0.013	0
MMEL1	chr1	2525446	2525446	C	A	intronic	.	.		0	0.013
MMEL1	chr1	2526746	2526746	A	G	exonic	nonsynonymous_SNV	rs3748816	0.48	0.13	0.39
MMEL1	chr1	2526839	2526839	C	T	intronic	.	.		0	0.026
MMEL1	chr1	2528133	2528133	T	C	intronic	.	rs2843401	0.57	0.455	0.39
MMEL1	chr1	2529592	2529592	C	A	intronic	.	.		0	0.013
MMEL1	chr1	2530260	2530261	GA	-	intronic	.	.		0	0.039
MMEL1	chr1	2535419	2535419	C	T	intronic	.	.		0	0.013
MMEL1	chr1	2535496	2535496	C	A	intronic	.	rs35642779	0.03	0.013	0
MMEL1	chr1	2535569	2535569	C	A	intronic	.	rs111970722	0.03	0	0.013
MMEL1	chr1	2535613	2535613	C	A	exonic	synonymous_SNV	rs4648562	0.43	0.13	0.234
MMEL1	chr1	2535758	2535758	A	G	intronic	.	rs4648652	0.47	0.091	0.065
MMEL1	chr1	2536979	2536979	C	T	intronic	.	.		0	0.013
MMEL1	chr1	2537072	2537072	C	T	intronic	.	rs4074787	0.022	0	0.013
MMEL1	chr1	2537095	2537095	G	A	intronic	.	rs78506337	0.45	0.143	0.221
MMEL1	chr1	2537838	2537838	C	T	intronic	.	rs41300092	0.42	0.13	0.169
MMEL1	chr1	2538349	2538349	G	A	intronic	.	rs10797436	0.418	0.052	0.039
MMEL1;MMEL1	chr1	2541269	2541269	A	G	exonic;splicing	synonymous_SNV	rs10797440	0.47	0.13	0.351
MMEL1	chr1	2541315	2541315	G	T	intronic	.	.		0	0.013
MMEL1	chr1	2542653	2542653	A	G	intronic	.	rs10910111	0.476	0.052	0.052
MMEL1	chr1	2543707	2543707	C	A	intronic	.	.		0	0.013
MMEL1	chr1	2560819	2560821	CAG	-	exonic	nonframeshift_deletion	.		0	0.065
MMEL1	chr1	2560882	2560882	G	A	exonic	synonymous_SNV	rs4648658	0.52	0.351	0.182
MMEL1	chr1	2560903	2560903	T	G	exonic	synonymous_SNV	rs4648659	0.57	0.338	0.117
MMEL1	chr1	2564328	2564328	C	G	UTR5	.	.		0	0.026
MMEL1	chr1	2564465	2564465	T	C	UTR5	.	rs12752515	0.58	0.468	0.377
ACTRT2	chr1	2938265	2938265	C	T	exonic	synonymous_SNV	rs4576609	0.25	0.026	0.169
ACTRT2	chr1	2938408	2938410	AGA	-	exonic	nonframeshift_deletion	rs4013154		0.026	0.104
ACTRT2	chr1	2938413	2938415	AAG	-	exonic	nonframeshift_deletion	.		0	0.039
ACTRT2	chr1	2938569	2938569	C	T	exonic	synonymous_SNV	rs35806103	0.04	0	0.026
ACTRT2	chr1	2938641	2938641	T	A	exonic	nonsynonymous_SNV	.		0	0.013
ACTRT2	chr1	2938697	2938697	T	G	exonic	synonymous_SNV	rs3795262	0.25	0.026	0.104
ACTRT2	chr1	2938887	2938887	G	A	exonic	nonsynonymous_SNV	rs61745278	0.011	0	0.013
ACTRT2	chr1	2938924	2938924	T	G	exonic	nonsynonymous_SNV	rs72629486	0.026	0	0.026
ACTRT2	chr1	2938941	2938941	C	T	exonic	nonsynonymous_SNV	.		0	0.013
ACTRT2	chr1	2938989	2938989	G	A	exonic	nonsynonymous_SNV	rs3795263	0.16	0.052	0.156
FLJ42875	chr1	2976298	2976298	C	T	ncRNA_exonic	.	rs2280987	0	0	0.013
FLJ42875	chr1	2976305	2976305	T	C	ncRNA	.	.		0	0.013
FLJ42875	chr1	2976816	2976816	T	C	ncRNA	.	rs1138513	0.318	0.026	0.221
FLJ42875	chr1	2977628	2977628	C	T	ncRNA	.	.		0	0.013
FLJ42875	chr1	2977762	2977762	C	T	ncRNA	.	rs2485948	0.053	0	0.026
FLJ42875	chr1	2977788	2977788	G	T	ncRNA_exonic	.	rs12096573	0.02	0.013	0
FLJ42875	chr1	2977867	2977867	T	G	ncRNA	.	.		0	0.026
FLJ42875	chr1	2977937	2977937	G	A	ncRNA	.	.		0	0.013
FLJ42875	chr1	2977939	2977939	G	A	ncRNA	.	rs2485947	0.055	0	0.026
FLJ42875	chr1	2978043	2978043	G	C	ncRNA	.	rs2075969	0.34	0.195	0.286
FLJ42875	chr1	2978111	2978111	C	T	ncRNA_exonic	.	rs115790664	0.02	0.013	0
FLJ42875	chr1	2978271	2978271	C	G	ncRNA	.	.		0	0.013
FLJ42875	chr1	2978444	2978444	C	G	ncRNA_exonic	.	.		0	0.039
FLJ42875	chr1	2978755	2978755	-	G	ncRNA	.	rs113784143		0.026	0.169
FLJ42875	chr1	2978757	2978757	-	G	ncRNA_exonic	.	rs113565775		0.013	0.052
FLJ42875	chr1	2978895	2978895	C	T	ncRNA_exonic	.	rs41315258	0.013	0	0.078
FLJ42875	chr1	2978909	2978909	C	T	ncRNA	.	rs2981854	0.05	0	0.026
FLJ42875	chr1	2979108	2979108	G	A	ncRNA	.	rs41315260		0	0.026
FLJ42875	chr1	2979174	2979174	C	T	ncRNA	.	rs41315262	0.034	0	0.013
FLJ42875	chr1	2979184	2979184	G	A	ncRNA	.	rs59243365	0.09	0	0.052
FLJ42875	chr1	2979258	2979258	T	C	ncRNA	.	rs2485946	0.055	0	0.026
FLJ42875	chr1	2979264	2979264	G	-	ncRNA	.	.		0.026	0.052
FLJ42875	chr1	2979265	2979265	G	-	ncRNA_exonic	.	.		0	0.013
FLJ42875	chr1	2979277	2979277	G	A	ncRNA	.	.	0.003	0	0.026
FLJ42875	chr1	2979339	2979339	C	A	ncRNA	.	.		0	0.013
FLJ42875	chr1	2979484	2979484	C	T	ncRNA_exonic	.	rs12062389	0.02	0.013	0
FLJ42875	chr1	2979661	2979661	-	ATT	ncRNA	.	.		0	0.013
FLJ42875	chr1	2979694	2979694	C	T	ncRNA	.	.		0.013	0
FLJ42875	chr1	2979713	2979713	T	C	ncRNA_exonic	.	.		0.013	0
FLJ42875	chr1	2979746	2979746	-	AG	ncRNA	.	.		0	0.013
FLJ42875	chr1	2979926	2979926	C	T	ncRNA	.	rs187279777		0.026	0.039
FLJ42875	chr1	2980168	2980168	C	G	ncRNA_exonic	.	.		0	0.039
FLJ42875	chr1	2980277	2980277	T	C	ncRNA	.	rs2072732	0.32	0.026	0.039
FLJ42875	chr1	2980578	2980578	C	T	ncRNA	.	rs72630915	0.08	0.026	0.091
FLJ42875	chr1	2980793	2980793	T	C	ncRNA	.	rs12563622	0.13	0	0.065
FLJ42875	chr1	2980795	2980795	G	T	ncRNA	.	.		0	0.013
FLJ42875	chr1	2983963	2983963	G	A	ncRNA	.	rs2297828	0.22	0.156	0.195
FLJ42875	chr1	2984087	2984087	C	A	ncRNA	.	rs2297829	0.32	0.26	0.195
FLJ42875	chr1	2984243	2984243	C	A	ncRNA	.	.		0	0.013
FLJ42875	chr1	2984343	2984343	A	T	upstream	.	.		0	0.013
PRDM16	chr1	2985808	2985808	-	TC	UTR5	.	.		0	0.013
PRDM16	chr1	2985810	2985810	-	G	UTR5	.	.		0	0.026
PRDM16	chr1	2985812	2985812	C	G	UTR5	.	rs116725587		0.026	0.208
PRDM16	chr1	2985885	2985885	C	G	intronic	.	rs7413494	0.44	0.156	0.039
PRDM16	chr1	3102700	3102700	G	A	exonic	nonsynonymous_SNV	.		0	0.013
PRDM16	chr1	3102852	3102852	G	A	exonic	synonymous_SNV	.		0	0.013
PRDM16	chr1	3301695	3301695	G	C	intronic	.	rs77356071	0.011	0	0.013
PRDM16	chr1	3301721	3301721	C	T	exonic	synonymous_SNV	rs2282198	0.31	0.104	0.39
PRDM16	chr1	3312963	3312963	C	T	intronic	.	rs12726710	0.122	0.026	0.013
PRDM16	chr1	3313108	3313108	C	T	exonic	synonymous_SNV	rs12058363	0.016	0	0.039
PRDM16	chr1	3319339	3319339	G	A	intronic	.	rs114512701		0	0.039
PRDM16	chr1	3319625	3319625	T	-	intronic	.	.		0.026	0
PRDM16	chr1	3319626	3319626	T	-	intronic	.	.		0.013	0
PRDM16	chr1	3321299	3321299	G	A	intronic	.	.		0	0.013
PRDM16	chr1	3321983	3321983	G	A	intronic	.	rs2493305	0.046	0	0.013
PRDM16	chr1	3322139	3322139	C	T	exonic	synonymous_SNV	rs61745281	0.024	0	0.026
PRDM16	chr1	3328298	3328298	G	A	exonic	nonsynonymous_SNV	.		0	0.013
PRDM16	chr1	3328358	3328358	T	C	exonic	nonsynonymous_SNV	rs870124	0.93	0.87	0.078
PRDM16	chr1	3328534	3328534	G	T	exonic	synonymous_SNV	.		0	0.013
PRDM16	chr1	3328589	3328612	ACCACGGGGACCGACCTGGACACG	-	exonic	nonframeshift_deletion	.		0	0.013
PRDM16	chr1	3328659	3328659	C	T	exonic	nonsynonymous_SNV	rs2493292	0.118	0.039	0.195
PRDM16	chr1	3328859	3328859	G	A	exonic	nonsynonymous_SNV	.		0	0.013
PRDM16	chr1	3329209	3329209	C	T	exonic	synonymous_SNV	.		0	0.026
PRDM16	chr1	3329317	3329317	G	T	exonic	synonymous_SNV	.		0	0.013
PRDM16	chr1	3329384	3329384	C	T	intronic	.	rs2493291	0.11	0.065	0.26
PRDM16	chr1	3334330	3334330	C	A	intronic	.	.		0	0.013
PRDM16	chr1	3334509	3334509	C	A	exonic	nonsynonymous_SNV	.		0	0.013
PRDM16	chr1	3334514	3334514	G	A	exonic	synonymous_SNV	.	0.005	0	0.013
PRDM16	chr1	3342109	3342109	G	T	intronic	.	rs41303861	0.137	0.078	0.065
PRDM16	chr1	3342364	3342364	C	T	intronic	.	rs11805974	0.074	0	0.026
PRDM16	chr1	3342530	3342530	G	A	intronic	.	rs2244013	0.366	0.039	0
PRDM16	chr1	3342635	3342635	C	T	exonic	nonsynonymous_SNV	.		0	0.013
PRDM16	chr1	3342649	3342649	G	T	exonic	synonymous_SNV	rs193241720	0	0.013	0
PRDM16	chr1	3342804	3342804	G	T	intronic	.	rs870171	0.36	0.104	0.338
PRDM16	chr1	3348476	3348476	G	T	intronic	.	.		0	0.013
PRDM16	chr1	3350173	3350173	T	C	intronic	.	rs2493271	0.36	0.052	0.013
PRDM16	chr1	3350409	3350409	G	A	UTR3	.	rs3748837	0.08	0	0.052
PRDM16	chr1	3350415	3350415	A	C	UTR3	.	.		0	0.013
PRDM16	chr1	3350425	3350425	A	G	UTR3	.	rs2493270	0.122	0.013	0.039
PRDM16	chr1	3350430	3350430	C	T	UTR3	.	.		0	0.013
PRDM16	chr1	3350436	3350436	-	G	UTR3	.	.		0	0.013
PRDM16	chr1	3350448	3350448	C	T	UTR3	.	rs2483248	0.059	0	0.013
PRDM16	chr1	3350852	3350852	A	G	UTR3	.	rs139858854	0	0	0.013
PRDM16	chr1	3351310	3351310	C	T	UTR3	.	.		0	0.039
PRDM16	chr1	3351367	3351367	G	A	UTR3	.	rs72851364	0.017	0	0.013
PRDM16	chr1	3351653	3351653	-	C	UTR3	.	.		0	0.013
PRDM16	chr1	3351795	3351795	T	A	UTR3	.	.		0	0.052
PRDM16	chr1	3352009	3352009	G	A	UTR3	.	rs12037306	0.087	0	0.013
PRDM16	chr1	3352161	3352161	-	A	UTR3	.	rs34485545		0.013	0.195
PRDM16	chr1	3352170	3352170	-	A	UTR3	.	.		0.013	0.026
PRDM16	chr1	3352175	3352175	G	A	UTR3	.	rs79408112	0.051	0.013	0.117
PRDM16	chr1	3352227	3352227	T	C	UTR3	.	rs71492334	0.923	0.948	0.013
PRDM16	chr1	3352228	3352228	G	C	UTR3	.	rs12735779	0.12	0.065	0.013
PRDM16	chr1	3352236	3352238	CTC	-	UTR3	.	.		0	0.013
PRDM16	chr1	3352347	3352347	T	C	UTR3	.	rs1537405	0.925	0.948	0.039
PRDM16	chr1	3352480	3352480	C	T	UTR3	.	rs10909945	0.008	0	0.013
PRDM16	chr1	3352503	3352503	G	C	UTR3	.	rs1537404	0.933	0.805	0.013
PRDM16	chr1	3352541	3352541	T	C	UTR3	.	rs1065247	0.76	0.571	0.221
PRDM16	chr1	3352579	3352579	T	C	UTR3	.	rs1537402	0.934	0.948	0.039
PRDM16	chr1	3352763	3352763	T	CTTTTTTTTTT	UTR3	.	.		0.026	0
PRDM16	chr1	3352764	3352764	T	-	UTR3	.	rs35439737		0.519	0.273
PRDM16	chr1	3352765	3352766	TT	-	UTR3	.	.		0	0.247
PRDM16	chr1	3352775	3352775	T	-	UTR3	.	rs57570909		0.182	0
PRDM16	chr1	3352779	3352779	A	G	UTR3	.	.		0	0.013
PRDM16	chr1	3352784	3352784	A	G	UTR3	.	rs2493267	0.914	0.922	0.013
PRDM16	chr1	3352788	3352788	C	T	UTR3	.	.	0.006	0	0.013
PRDM16	chr1	3352862	3352862	A	G	UTR3	.	rs2493266	0.082	0	0.091
PRDM16	chr1	3352865	3352865	C	T	UTR3	.	rs35015571	0.07	0.143	0.195
PRDM16	chr1	3352872	3352872	A	C	UTR3	.	rs2236518	0.426	0.104	0.364
PRDM16	chr1	3352986	3352986	C	T	UTR3	.	.		0	0.013
PRDM16	chr1	3353637	3353637	G	A	UTR3	.	rs35837267	0.05	0.091	0.182
PRDM16	chr1	3353750	3353750	C	T	UTR3	.	rs12728419	0.04	0.013	0.104
PRDM16	chr1	3353890	3353890	A	G	UTR3	.	rs2493265	0.923	0.987	0
PRDM16	chr1	3353949	3353949	A	G	UTR3	.	rs2493264	0.916	0.987	0
PRDM16	chr1	3354224	3354224	T	C	UTR3	.	.		0.013	0.052
PRDM16	chr1	3354350	3354350	A	C	UTR3	.	.		0	0.013
PRDM16	chr1	3354595	3354595	T	C	UTR3	.	rs2483249	0.905	0.753	0
PRDM16	chr1	3354615	3354615	T	A	UTR3	.	rs2493263	0.877	0.636	0.026
PRDM16	chr1	3354772	3354772	C	T	UTR3	.	rs80306463	0.018	0	0.013
PRDM16	chr1	3354987	3354987	A	G	UTR3	.	.		0	0.013
PRDM16	chr1	3355171	3355171	T	G	UTR3	.	rs72851376	0.013	0	0.013
PRDM16	chr1	3355197	3355197	C	G	downstream	.	.		0	0.013
PRDM16	chr1	3355262	3355262	G	A	downstream	.	rs55729137	0.05	0.026	0.039
ARHGEF16	chr1	3371269	3371269	G	C	UTR5	.	.	0.022	0.013	0
ARHGEF16	chr1	3371346	3371346	G	T	UTR5	.	.		0	0.013
ARHGEF16	chr1	3379642	3379642	G	A	UTR5	.	.		0	0.039
ARHGEF16	chr1	3379830	3379830	G	A	exonic	nonsynonymous_SNV	.		0	0.026
ARHGEF16	chr1	3380057	3380057	G	A	exonic	nonsynonymous_SNV	rs3806164	0.09	0.013	0.039
ARHGEF16	chr1	3382782	3382782	G	A	intronic	.	.		0	0.026
ARHGEF16	chr1	3383665	3383665	G	A	intronic	.	rs7550948	0.697	0.558	0.026
ARHGEF16	chr1	3383803	3383803	G	A	exonic	nonsynonymous_SNV	.		0	0.013
ARHGEF16	chr1	3383881	3383881	A	G	exonic	nonsynonymous_SNV	.		0	0.026
ARHGEF16	chr1	3383898	3383898	A	G	exonic	synonymous_SNV	rs6424078	0.85	0.922	0.026
ARHGEF16	chr1	3383910	3383910	G	A	intronic	.	.		0	0.013
ARHGEF16	chr1	3386089	3386089	G	A	exonic	synonymous_SNV	rs35754076	0.029	0	0.013
ARHGEF16	chr1	3386167	3386167	C	T	intronic	.	.		0	0.013
ARHGEF16	chr1	3389587	3389587	C	T	intronic	.	rs11579876	0.014	0	0.013
ARHGEF16	chr1	3389727	3389727	C	T	exonic	nonsynonymous_SNV	rs2185639	0.69	0.753	0.208
ARHGEF16	chr1	3391391	3391391	G	A	intronic	.	.		0	0.013
ARHGEF16	chr1	3392643	3392643	A	G	intronic	.	rs12073933	0.05	0	0.052
ARHGEF16	chr1	3394407	3394407	C	G	intronic	.	.		0	0.013
ARHGEF16	chr1	3394441	3394441	C	T	exonic	synonymous_SNV	rs17854723	0.071	0	0.052
ARHGEF16	chr1	3394456	3394456	T	C	exonic	synonymous_SNV	rs4638054	0.97	0.987	0.013
ARHGEF16	chr1	3394640	3394640	A	G	intronic	.	rs4422946	0.88	0.766	0.013
ARHGEF16	chr1	3394674	3394674	T	C	intronic	.	rs4534324	0.97	0.338	0
ARHGEF16	chr1	3394959	3394959	C	A	intronic	.	.		0.013	0
ARHGEF16;ARHGEF16	chr1	3394988	3394988	C	A	exonic;splicing	nonsynonymous_SNV	.		0	0.013
ARHGEF16	chr1	3395039	3395039	G	A	exonic	synonymous_SNV	rs10797395	0.69	0.74	0.169
ARHGEF16	chr1	3395141	3395141	C	A	exonic	synonymous_SNV	.		0	0.013
ARHGEF16	chr1	3395229	3395229	T	C	intronic	.	rs4553117	0.97	0.688	0.013
ARHGEF16	chr1	3396492	3396492	G	A	intronic	.	.		0	0.026
ARHGEF16	chr1	3396523	3396523	G	C	intronic	.	.		0	0.013
ARHGEF16	chr1	3397062	3397062	G	A	exonic	nonsynonymous_SNV	rs56309807	0.031	0	0.013
ARHGEF16	chr1	3397098	3397098	G	A	exonic	nonsynonymous_SNV	.		0	0.013
ARHGEF16	chr1	3397188	3397188	T	C	UTR3	.	rs2487677	0.99	1	0
ARHGEF16	chr1	3397223	3397223	G	T	UTR3	.	.	0.003	0	0.013
ARHGEF16	chr1	3397276	3397276	G	T	UTR3	.	.		0	0.013
ARHGEF16	chr1	3397415	3397415	-	CT	UTR3	.	.		0.597	0
ARHGEF16	chr1	3397418	3397418	-	TC	UTR3	.	rs56102150		0.195	0.013
ARHGEF16	chr1	3397447	3397447	C	T	UTR3	.	rs34963382	0.008	0	0.026
ARHGEF16	chr1	3397455	3397455	G	A	UTR3	.	rs1051515	0.69	0.623	0.156
ARHGEF16	chr1	3397564	3397564	C	T	UTR3	.	rs1051517	0.68	0.74	0.195
ARHGEF16	chr1	3397617	3397617	G	A	UTR3	.	rs74050534	0.018	0	0.013
MEGF6	chr1	3404710	3404710	A	G	UTR3	.	rs4648389	0.203	0	0.091
MEGF6	chr1	3404817	3404817	C	T	UTR3	.	rs189174963	0	0	0.039
MEGF6	chr1	3404818	3404818	G	A	UTR3	.	rs115919274	0.037	0	0.026
MEGF6	chr1	3404871	3404871	-	T	UTR3	.	.		0	0.013
MEGF6	chr1	3404973	3404973	T	G	UTR3	.	.		0	0.013
MEGF6	chr1	3405005	3405005	C	A	UTR3	.	.		0	0.013
MEGF6	chr1	3405475	3405475	A	G	UTR3	.	rs77366893	0.008	0	0.013
MEGF6	chr1	3405617	3405617	T	G	UTR3	.	.		0	0.013
MEGF6	chr1	3405693	3405693	T	C	UTR3	.	rs140351246	0	0	0.052
MEGF6	chr1	3405838	3405838	G	C	UTR3	.	rs148029433	0.001	0.013	0.013
MEGF6	chr1	3405978	3405978	C	T	UTR3	.	.		0	0.013
MEGF6	chr1	3406065	3406065	C	T	UTR3	.	.		0	0.013
MEGF6	chr1	3406197	3406197	C	T	UTR3	.	rs76972514	0.076	0.013	0.039
MEGF6	chr1	3406243	3406243	G	A	UTR3	.	.		0	0.013
MEGF6	chr1	3406281	3406281	G	A	UTR3	.	rs111359868	0.003	0	0.013
MEGF6	chr1	3406302	3406302	G	A	UTR3	.	rs77543902	0.015	0	0.013
MEGF6	chr1	3406524	3406524	C	T	UTR3	.	rs74636253	0.041	0	0.026
MEGF6	chr1	3406791	3406791	A	G	UTR3	.	rs2821040	0.3	0.013	0.156
MEGF6	chr1	3406812	3406812	C	T	UTR3	.	.	0.007	0	0.013
MEGF6	chr1	3407007	3407007	G	A	UTR3	.	rs2821039	0.256	0.039	0.078
MEGF6	chr1	3407043	3407043	G	T	UTR3	.	rs2794321	0.075	0.013	0.013
MEGF6	chr1	3407595	3407595	G	T	intronic	.	.		0	0.013
MEGF6	chr1	3409246	3409246	C	T	exonic	synonymous_SNV	.		0	0.013
MEGF6	chr1	3410305	3410305	C	T	intronic	.	rs72852465	0.012	0	0.013
MEGF6	chr1	3410410	3410410	C	T	exonic	nonsynonymous_SNV	rs61910697	0.025	0	0.013
MEGF6	chr1	3410411	3410411	G	A	exonic	synonymous_SNV	.		0	0.013
MEGF6	chr1	3410581	3410581	G	A	exonic	nonsynonymous_SNV	rs61746168	0.156	0.013	0.026
MEGF6	chr1	3410644	3410644	A	G	exonic	nonsynonymous_SNV	rs61742508	0.155	0	0.026
MEGF6	chr1	3410963	3410963	G	A	exonic	synonymous_SNV	.		0.013	0
MEGF6	chr1	3410973	3410973	C	T	exonic	nonsynonymous_SNV	rs12075570	0.068	0	0.039
MEGF6	chr1	3410977	3410977	-	G	exonic	frameshift_insertion	.		0	0.013
MEGF6	chr1	3410985	3410985	G	A	exonic	nonsynonymous_SNV	.		0	0.013
MEGF6	chr1	3411038	3411038	G	A	exonic	synonymous_SNV	rs61730954		0.013	0
MEGF6	chr1	3411184	3411184	G	A	exonic	synonymous_SNV	rs78747258	0.05	0.013	0
MEGF6	chr1	3413426	3413426	A	G	intronic	.	rs12405358	0.3	0.052	0.013
MEGF6	chr1	3413504	3413504	C	T	intronic	.	rs112892496	0.021	0	0.013
MEGF6	chr1	3413514	3413514	C	G	intronic	.	rs61759245	0.083	0.013	0.013
MEGF6	chr1	3413700	3413700	A	T	intronic	.	.	0.005	0	0.013
MEGF6	chr1	3413868	3413868	C	G	exonic	nonsynonymous_SNV	rs4648506	0.25	0.052	0.091
MEGF6	chr1	3416305	3416305	G	A	intronic	.	.		0	0.013
MEGF6	chr1	3416449	3416449	C	A	exonic	nonsynonymous_SNV	rs7553399	0.582	0.532	0.195
MEGF6	chr1	3417131	3417131	A	G	intronic	.	rs2821031	0.729	0.182	0.039
MEGF6	chr1	3417211	3417211	G	A	exonic	nonsynonymous_SNV	rs61742846	0.042	0	0.013
MEGF6	chr1	3417652	3417652	G	A	exonic	nonsynonymous_SNV	.		0	0.013
MEGF6	chr1	3417814	3417814	G	A	exonic	synonymous_SNV	.		0	0.013
MEGF6	chr1	3417955	3417955	G	T	intronic	.	.		0	0.013
MEGF6	chr1	3417960	3417960	G	A	intronic	.	rs4648507	0.59	0.143	0
MEGF6	chr1	3418391	3418391	C	T	exonic	synonymous_SNV	rs4648508	0.3	0.117	0.221
MEGF6	chr1	3418428	3418428	G	A	exonic	nonsynonymous_SNV	.		0	0.026
MEGF6	chr1	3418565	3418565	T	C	intronic	.	rs2821030	0.963	0.078	0
MEGF6	chr1	3421746	3421746	G	A	intronic	.	rs112968459		0.013	0
MEGF6	chr1	3421897	3421897	A	G	exonic	nonsynonymous_SNV	rs2821008	0.23	0.039	0.13
MEGF6	chr1	3421959	3421959	G	-	intronic	.	.		0	0.013
MEGF6	chr1	3421969	3421969	C	G	intronic	.	.		0	0.013
MEGF6	chr1	3422113	3422113	C	T	exonic	synonymous_SNV	rs116651284	0.022	0	0.013
MEGF6	chr1	3422137	3422137	G	A	intronic	.	rs115556978	0.007	0	0.013
MEGF6	chr1	3422144	3422144	G	C	intronic	.	rs2105305	0.14	0	0.013
MEGF6	chr1	3422597	3422597	C	G	intronic	.	rs72852490	0.04	0.013	0
MEGF6	chr1	3422642	3422642	A	G	intronic	.	rs2247236	0.14	0	0.065
MEGF6	chr1	3424388	3424388	G	A	exonic	nonsynonymous_SNV	rs947345	0.079	0	0.039
MEGF6	chr1	3424508	3424508	G	A	intronic	.	rs41315296	0.054	0	0.039
MEGF6	chr1	3424574	3424574	A	T	intronic	.	.		0	0.013
MEGF6	chr1	3425137	3425137	G	T	exonic	nonsynonymous_SNV	.		0	0.013
MEGF6	chr1	3425183	3425183	G	A	exonic	synonymous_SNV	rs61735125	0.06	0	0.091
MEGF6	chr1	3425238	3425238	G	A	exonic	nonsynonymous_SNV	.	0.002	0	0.013
MEGF6	chr1	3425699	3425699	C	T	exonic	nonsynonymous_SNV	.		0	0.065
MEGF6	chr1	3426594	3426594	A	G	intronic	.	rs2821005	0.19	0.013	0.013
MEGF6	chr1	3427459	3427459	G	A	exonic	synonymous_SNV	.		0	0.039
MEGF6	chr1	3427485	3427485	G	A	intronic	.	rs2794360	0.055	0.026	0
MEGF6	chr1	3427515	3427528	CACACGCCCCCACC	-	intronic	.	.		0.039	0.013
MEGF6	chr1	3428160	3428160	T	G	exonic	synonymous_SNV	rs2820999	0.487	0.065	0.273
MEGF6	chr1	3428273	3428273	A	G	intronic	.	rs114176340	0.017	0	0.013
MEGF6	chr1	3428608	3428608	G	A	exonic	nonsynonymous_SNV	rs11585362	0.283	0.052	0.156
MEGF6	chr1	3428675	3428675	C	T	exonic	nonsynonymous_SNV	rs115175505	0	0	0.013
MEGF6	chr1	3428747	3428747	T	C	intronic	.	rs2820998	0.065	0.013	0.013
MEGF6	chr1	3431134	3431134	G	A	exonic	nonsynonymous_SNV	.		0	0.013
MEGF6	chr1	3431246	3431246	C	T	intronic	.	.		0	0.013
MEGF6	chr1	3440647	3440647	T	C	intronic	.	rs2794322	0.95	0.909	0.026
MEGF6	chr1	3440667	3440667	G	C	intronic	.	.		0	0.013
MEGF6	chr1	3440718	3440718	G	A	exonic	nonsynonymous_SNV	.		0	0.013
MEGF6	chr1	3440795	3440795	C	A	exonic	nonsynonymous_SNV	rs148559223	0.01	0	0.013
MEGF6	chr1	3440824	3440824	G	A	intronic	.	rs10797399	0.26	0.195	0.234
MEGF6	chr1	3477415	3477418	GGCT	-	intronic	.	.		0.026	0.052
MEGF6	chr1	3477421	3477424	CTGG	-	intronic	.	.		0.013	0
MEGF6	chr1	3477422	3477425	TGGT	-	intronic	.	.		0	0.013
MEGF6	chr1	3496328	3496328	T	C	intronic	.	rs2821051	0.79	0.338	0.026
MEGF6	chr1	3496357	3496357	C	G	intronic	.	.		0	0.013
MEGF6	chr1	3496479	3496479	T	C	exonic	nonsynonymous_SNV	rs2794340	0.85	0.779	0.091
MEGF6	chr1	3511885	3511885	G	A	intronic	.	.		0	0.013
MEGF6	chr1	3511934	3511934	A	G	exonic	nonsynonymous_SNV	rs7513275	0.2	0.065	0.221
MEGF6	chr1	3519179	3519179	C	T	intronic	.	rs2794330	0.41	0.26	0.208
MEGF6	chr1	3527944	3527944	C	G	UTR5	.	rs10797402	0.967	0.143	0
TPRG1L	chr1	3542106	3542106	-	G	intronic	.	rs3838971		0.117	0.026
TPRG1L	chr1	3542112	3542112	-	G	intronic	.	.		0.026	0.013
TPRG1L	chr1	3542261	3542261	C	T	intronic	.	.	0.005	0	0.026
TPRG1L	chr1	3542312	3542312	T	G	exonic	nonsynonymous_SNV	rs117513204		0	0.299
TPRG1L	chr1	3544187	3544187	C	T	exonic	synonymous_SNV	rs113982697	0.016	0	0.013
TPRG1L	chr1	3544236	3544236	A	-	intronic	.	rs35816205		0.052	0.312
TPRG1L	chr1	3544238	3544238	A	-	intronic	.	rs5772111		0.026	0.091
TPRG1L	chr1	3544274	3544274	G	A	intronic	.	rs114554984	0.009	0	0.026
TPRG1L	chr1	3545176	3545194	TTCTGGGAGCTCCTCCCCC	-	UTR3	.	.		0.429	0.299
TPRG1L	chr1	3545196	3545214	TCTGGGAGCTCCTCCCCCT	-	UTR3	.	rs58849058		0.143	0.065
TPRG1L	chr1	3545250	3545250	T	G	UTR3	.	rs3795257	0.07	0	0.052
TPRG1L	chr1	3545451	3545451	C	T	UTR3	.	rs74048687	0.02	0	0.013
TPRG1L	chr1	3545493	3545493	G	C	UTR3	.	rs4512587	0.08	0	0.065
TPRG1L	chr1	3545592	3545592	G	A	UTR3	.	rs41315304	0.04	0.013	0.156
TPRG1L	chr1	3545612	3545612	A	G	UTR3	.	rs1128474	0.21	0.065	0.351
TPRG1L	chr1	3546126	3546129	CAAA	-	UTR3	.	.		0.013	0.117
TPRG1L	chr1	3546128	3546131	AACA	-	UTR3	.	rs71813640		0.013	0.065
TPRG1L	chr1	3546219	3546219	G	A	UTR3	.	rs28712325	0.08	0	0.065
TPRG1L	chr1	3546265	3546268	CGGG	-	UTR3	.	.		0.052	0.429
TPRG1L	chr1	3546267	3546270	GGCG	-	UTR3	.	rs55905548		0.013	0.091
TPRG1L	chr1	3546424	3546424	C	G	UTR3	.	.		0	0.013
TPRG1L	chr1	3546492	3546492	G	A	UTR3	.	rs8029	0.083	0	0.065
TPRG1L;WDR8	chr1	3547286	3547286	G	T	downstream	.	.		0	0.013
WDR8	chr1	3547534	3547534	C	T	UTR3	.	rs116107430	0.009	0	0.013
WDR8	chr1	3547635	3547635	C	T	exonic	synonymous_SNV	rs114827156	0.01	0.013	0
WDR8	chr1	3548136	3548136	T	C	exonic	synonymous_SNV	rs2760321	0.89	0.519	0.286
WDR8	chr1	3548198	3548198	C	T	exonic	nonsynonymous_SNV	rs16823940	0.03	0.013	0
WDR8	chr1	3548832	3548832	G	C	exonic	nonsynonymous_SNV	rs2760320	0.04	0.013	0.169
WDR8	chr1	3548911	3548911	C	T	intronic	.	.		0	0.013
WDR8	chr1	3551661	3551661	G	A	intronic	.	rs79481270	0.03	0	0.013
WDR8	chr1	3551792	3551792	G	A	exonic	synonymous_SNV	rs2296034	0.07	0	0.052
WDR8	chr1	3551901	3551901	C	T	intronic	.	rs76802820	0.07	0	0.013
WDR8	chr1	3552461	3552461	C	T	intronic	.	rs192081060	0	0	0.026
WDR8	chr1	3552640	3552640	G	A	intronic	.	rs77210968	0.002	0	0.013
WDR8	chr1	3555428	3555428	G	T	intronic	.	rs3818330	0.2	0.065	0.312
WDR8	chr1	3563262	3563262	C	T	exonic	nonsynonymous_SNV	.		0	0.013
WDR8	chr1	3563428	3563428	C	T	intronic	.	rs76161888	0.11	0.039	0.13
WDR8	chr1	3564005	3564005	G	A	exonic	synonymous_SNV	.		0	0.013
WDR8	chr1	3564135	3564136	TG	-	intronic	.	.		0	0.013
WDR8	chr1	3566626	3566633	GCAGGCTG	-	UTR5	.	rs145464993		0.039	0.091
WDR8	chr1	3566706	3566706	G	A	upstream	.	rs2251098	0.75	0.078	0.026
TP73	chr1	3598900	3598900	G	A	UTR5	.	rs2273953	0.2	0.091	0.182
TP73	chr1	3598910	3598910	C	T	UTR5	.	rs1801173	0.2	0.078	0.156
TP73	chr1	3599591	3599591	A	G	intronic	.	.		0	0.013
TP73	chr1	3599593	3599593	T	C	intronic	.	rs114167646	0.02	0.013	0
TP73	chr1	3599751	3599751	G	-	intronic	.	.		0.013	0.247
TP73	chr1	3599757	3599757	G	-	intronic	.	rs57492244		0	0.013
TP73	chr1	3607354	3607354	C	T	UTR5	.	.		0	0.026
TP73	chr1	3607355	3607355	G	A	UTR5	.	rs3765729		0	0.013
TP73	chr1	3607520	3607520	G	A	intronic	.	rs3765730	0.26	0.078	0.182
TP73	chr1	3607532	3607532	G	A	intronic	.	rs12122732	0.1	0	0.078
TP73	chr1	3624224	3624224	G	T	exonic	nonsynonymous_SNV	.		0	0.013
TP73	chr1	3638567	3638567	C	T	intronic	.	rs61023021	0.106	0	0.039
TP73	chr1	3638593	3638593	G	A	exonic	synonymous_SNV	rs61747511	0.02	0	0.052
TP73	chr1	3638674	3638674	C	T	exonic	synonymous_SNV	rs1801174	0.762	0.818	0.143
TP73	chr1	3638834	3638834	C	T	intronic	.	rs12737840	0.23	0.117	0.117
TP73	chr1	3640085	3640085	C	G	intronic	.	rs6424091	0.75	0.351	0.013
TP73	chr1	3643681	3643681	G	A	exonic	synonymous_SNV	rs61736981	0.01	0	0.026
TP73	chr1	3643770	3643772	TCA	-	exonic	nonframeshift	.		0	0.013
TP73	chr1	3644291	3644291	C	A	exonic	synonymous_SNV	rs115639865	0.012	0	0.052
TP73	chr1	3644331	3644331	C	A	exonic	nonsynonymous_SNV	.		0	0.013
TP73	chr1	3644349	3644349	A	G	intronic	.	rs2181486	0.66	0.364	0.091
TP73	chr1	3644374	3644374	A	G	intronic	.	rs2146657	0.679	0.208	0.026
TP73	chr1	3644669	3644669	C	T	intronic	.	rs2236367	0.06	0.026	0.039
TP73	chr1	3644715	3644715	C	T	exonic	synonymous_SNV	rs12046074	0.072	0	0.065
TP73	chr1	3644754	3644754	T	C	exonic	synonymous_SNV	rs12048341	0.1	0	0.13
TP73	chr1	3644805	3644805	A	G	intronic	.	rs2236366	0.279	0.065	0.078
TP73	chr1	3645835	3645835	C	A	intronic	.	rs2254530	0.46	0.273	0.13
TP73	chr1	3645844	3645844	G	A	intronic	.	rs2096224	0.59	0.377	0.39
TP73	chr1	3645901	3645901	G	A	exonic	nonsynonymous_SNV	.		0	0.013
TP73	chr1	3645989	3645989	G	A	exonic	synonymous_SNV	rs61736049	0.026	0	0.013
TP73	chr1	3646518	3646518	G	A	intronic	.	rs79198967	0.01	0	0.013
TP73	chr1	3646731	3646731	G	A	intronic	.	.		0	0.013
TP73	chr1	3646749	3646749	C	A	intronic	.	.		0	0.013
TP73	chr1	3647962	3647962	T	C	intronic	.	rs1745813	0.6	0.299	0.247
TP73	chr1	3649298	3649298	C	T	intronic	.	rs115668288	0.025	0.013	0
TP73	chr1	3649403	3649403	G	A	exonic	synonymous_SNV	rs61735051	0.043	0	0.013
TP73	chr1	3649421	3649421	T	C	exonic	synonymous_SNV	rs116174056	0.021	0	0.013
TP73	chr1	3649562	3649562	G	A	exonic	synonymous_SNV	rs9662633	0.1	0.026	0.052
TP73	chr1	3649794	3649794	A	C	UTR3	.	rs9659687	0.13	0	0.13
TP73	chr1	3649805	3649805	A	G	UTR3	.	rs9659688	0.13	0	0.104
TP73	chr1	3650170	3650170	C	T	UTR3	.	.		0	0.013
TP73	chr1	3650298	3650298	T	C	UTR3	.	.		0	0.013
TP73	chr1	3650316	3650316	C	T	UTR3	.	rs79726755	0.024	0	0.013
TP73	chr1	3650317	3650317	C	A	UTR3	.	rs74489056	0.008	0	0.013
TP73	chr1	3650483	3650483	-	T	UTR3	.	rs34408700		0.039	0.039
TP73	chr1	3650484	3650484	T	-	UTR3	.	.		0.013	0.013
TP73	chr1	3650484	3650485	TT	-	UTR3	.	rs116619129		0.013	0.013
TP73	chr1	3650501	3650502	TA	-	UTR3	.	.		0	0.013
TP73	chr1	3652469	3652469	G	A	UTR3	.	rs116114852	0.023	0	0.013
TP73	chr1	3652503	3652503	C	T	UTR3	.	.		0	0.013
TP73	chr1	3652526	3652526	C	T	UTR3	.	.		0	0.026
TP73	chr1	3652538	3652538	C	T	UTR3	.	rs80098330	0.026	0	0.065
KIAA0495	chr1	3652617	3652617	G	C	ncRNA	.	rs1047928	0.062	0.039	0.234
KIAA0495	chr1	3652818	3652818	G	A	ncRNA	.	rs61759293	0.2	0.078	0.234
KIAA0495	chr1	3652822	3652822	C	G	ncRNA	.	rs9800	0.49	0.338	0.39
KIAA0495	chr1	3652879	3652879	C	T	ncRNA	.	rs76593173	0.013	0	0.013
KIAA0495	chr1	3653001	3653001	G	C	ncRNA	.	rs6661768	0.02	0	0.039
KIAA0495	chr1	3653072	3653072	C	G	ncRNA	.	rs76958513	0.006	0	0.013
KIAA0495	chr1	3653412	3653412	A	C	ncRNA	.	rs1181866	0.762	0.61	0.221
KIAA0495	chr1	3653426	3653426	T	C	ncRNA	.	rs1181865	0.78	0.649	0.234
KIAA0495	chr1	3653739	3653742	GTTA	-	ncRNA	.	.		0	0.013
KIAA0495	chr1	3653766	3653766	G	C	ncRNA	.	.		0	0.013
KIAA0495	chr1	3653994	3653994	G	A	ncRNA	.	.		0	0.013
KIAA0495	chr1	3654190	3654190	A	G	ncRNA	.	rs1181864	0.47	0.143	0.13
KIAA0495	chr1	3654495	3654495	C	T	ncRNA	.	rs41315308	0.017	0	0.052
KIAA0495	chr1	3654595	3654595	C	T	ncRNA	.	rs7514979	0.118	0.013	0.039
KIAA0495	chr1	3654747	3654747	C	A	ncRNA	.	rs7515164	0.156	0.039	0.221
TP73-AS1	chr1	3654839	3654839	T	C	ncRNA_exonic	.	.		0	0.026
KIAA0495	chr1	3655569	3655569	A	G	ncRNA	.	.		0	0.013
KIAA0495	chr1	3655680	3655680	-	A	ncRNA	.	.		0	0.013
TP73-AS1	chr1	3655869	3655872	TCTA	-	ncRNA_exonic	.	.		0.013	0
KIAA0495	chr1	3656070	3656070	A	G	ncRNA	.	.		0	0.026
KIAA0495	chr1	3656076	3656076	T	C	ncRNA	.	.		0	0.026
TP73-AS1	chr1	3656093	3656093	G	A	ncRNA_exonic	.	rs184784203	0	0.026	0.039
TP73-AS1	chr1	3656096	3656096	G	C	ncRNA_exonic	.	.		0.026	0.039
KIAA0495	chr1	3656115	3656115	C	T	ncRNA	.	rs112300769	0.005	0.026	0.143
KIAA0495	chr1	3656120	3656120	G	A	ncRNA	.	rs112793701	0.02	0.026	0.221
KIAA0495	chr1	3656324	3656324	T	C	ncRNA	.	rs1181863	1	1	0
KIAA0495	chr1	3656509	3656509	T	G	ncRNA	.	rs57738814	0.032	0	0.013
KIAA0495	chr1	3659333	3659333	T	C	ncRNA	.	.	0.003	0	0.013
KIAA0495	chr1	3659657	3659657	G	A	ncRNA	.	rs2298222	0.26	0.026	0.403
TP73-AS1	chr1	3659742	3659742	C	T	ncRNA_exonic	.	rs2298223	0.046	0	0.039
KIAA0495	chr1	3662122	3662122	G	A	ncRNA	.	.		0.013	0
KIAA0495	chr1	3662309	3662309	C	T	ncRNA	.	rs35508285	0.007	0	0.039
KIAA0495	chr1	3662686	3662686	G	A	ncRNA	.	.		0	0.013
KIAA0495	chr1	3662845	3662845	A	G	ncRNA	.	rs3737589	0.361	0.13	0.519
KIAA0495	chr1	3662926	3662926	G	A	ncRNA	.	rs188831055	0	0	0.039
TP73-AS1	chr1	3662975	3662975	T	C	ncRNA_exonic	.	.		0.013	0
KIAA0495	chr1	3663057	3663057	A	T	ncRNA	.	rs3737590	0.26	0.026	0.403
KIAA0495	chr1	3663128	3663128	G	A	ncRNA	.	rs3737591	0.06	0.013	0.208
KIAA0495	chr1	3663277	3663279	GTC	-	ncRNA	.	.		0	0.013
TP73-AS1	chr1	3663554	3663554	G	A	ncRNA_exonic	.	rs79803404	0.02	0	0.052
KIAA0495	chr1	3663641	3663641	C	T	ncRNA	.	rs75438821	0.26	0.052	0.104
KIAA0495	chr1	3663650	3663650	C	A	ncRNA	.	rs72846548	0.075	0	0.026
CCDC27	chr1	3669172	3669172	C	T	exonic	nonsynonymous_SNV	rs41315312	0.071	0.039	0.26
CCDC27	chr1	3669201	3669201	A	G	exonic	synonymous_SNV	rs10797410	0.487	0.208	0.416
CCDC27	chr1	3669205	3669205	C	G	exonic	nonsynonymous_SNV	rs10910021	0.36	0.169	0.455
CCDC27;CCDC27	chr1	3669363	3669363	G	A	exonic;splicing	synonymous_SNV	.		0	0.013
CCDC27	chr1	3670653	3670656	TGTC	-	intronic	.	.		0	0.026
CCDC27	chr1	3670658	3670661	GTCT	-	intronic	.	.		0	0.013
CCDC27	chr1	3670673	3670673	C	T	intronic	.	.	0	0	0.052
CCDC27	chr1	3670691	3670691	A	G	exonic	nonsynonymous_SNV	rs75854782	0.01	0	0.026
CCDC27	chr1	3672048	3672048	G	A	exonic	nonsynonymous_SNV	rs146403079	0.002	0	0.078
CCDC27	chr1	3672156	3672156	C	A	intronic	.	rs4648555	0.16	0.039	0.286
CCDC27	chr1	3673496	3673496	T	G	intronic	.	rs4648405	0.28	0.052	0.247
CCDC27	chr1	3677818	3677818	G	A	intronic	.	rs41311979	0.02	0.013	0.065
CCDC27	chr1	3677933	3677933	T	C	exonic	nonsynonymous_SNV	rs1181883	0.467	0.26	0.429
CCDC27	chr1	3679139	3679139	T	C	intronic	.	rs1181879	0.495	0.247	0.143
CCDC27	chr1	3679146	3679146	G	A	intronic	.	rs4648556	0.18	0.039	0.169
CCDC27	chr1	3679307	3679307	T	C	intronic	.	rs4648557	0.18	0.039	0.104
CCDC27	chr1	3679604	3679604	G	T	intronic	.	.		0	0.013
CCDC27	chr1	3679775	3679775	C	T	exonic	nonsynonymous_SNV	rs10910024	0.162	0.013	0.351
CCDC27	chr1	3679783	3679783	T	C	exonic	nonsynonymous_SNV	rs76416341	0.03	0.013	0.026
CCDC27	chr1	3679886	3679886	C	T	exonic	nonsynonymous_SNV	rs11806371	0.078	0	0.026
CCDC27	chr1	3679925	3679925	T	C	exonic	nonsynonymous_SNV	.		0	0.013
CCDC27	chr1	3680056	3680056	G	A	intronic	.	rs56079032	0.02	0.013	0.091
CCDC27	chr1	3680096	3680096	G	T	intronic	.	.		0	0.013
CCDC27	chr1	3680248	3680248	C	A	intronic	.	.		0	0.013
CCDC27	chr1	3680249	3680249	C	T	intronic	.	.		0	0.013
CCDC27	chr1	3680330	3680330	A	G	exonic	nonsynonymous_SNV	.		0	0.013
CCDC27	chr1	3680345	3680345	C	T	exonic	nonsynonymous_SNV	.	0.004	0	0.013
CCDC27	chr1	3680427	3680427	C	T	intronic	.	rs41306998	0.008	0	0.052
CCDC27	chr1	3680481	3680481	C	T	intronic	.	rs59381825	0.039	0	0.013
CCDC27	chr1	3683084	3683085	TC	-	intronic	.	.		0	0.013
CCDC27	chr1	3683137	3683137	G	C	exonic	nonsynonymous_SNV	.	0.005	0	0.013
CCDC27	chr1	3683159	3683159	A	C	exonic	nonsynonymous_SNV	rs144089943	0.003	0	0.026
CCDC27	chr1	3683997	3683997	C	T	exonic	synonymous_SNV	.		0	0.013
CCDC27	chr1	3686318	3686318	G	A	intronic	.	rs2275837	0.05	0.039	0.065
CCDC27	chr1	3686415	3686415	C	T	exonic	synonymous_SNV	rs41315316	0.021	0	0.039
CCDC27	chr1	3686481	3686481	C	T	intronic	.	.		0	0.013
CCDC27	chr1	3687889	3687889	C	T	intronic	.	rs76581100	0.05	0.039	0.013
CCDC27	chr1	3688030	3688030	C	G	exonic	synonymous_SNV	rs3737592	0.091	0.039	0.221
CCDC27	chr1	3688248	3688248	T	-	downstream	.	.		0	0.013
LOC388588	chr1	3689408	3689408	G	A	intronic	.	rs2275819	0.163	0.026	0
LOC388588	chr1	3691998	3692014	GTCAGCCTAGGGGCTGT	-	exonic	frameshift_deletion	.		0	0.013
LOC388588	chr1	3692417	3692417	G	A	exonic	nonsynonymous_SNV	.		0	0.013
LOC388588	chr1	3692504	3692504	-	C	UTR3	.	rs113126973		0	0.013
LRRC47	chr1	3696890	3696890	A	C	UTR3	.	rs8379	0.466	0.143	0.104
LRRC47	chr1	3696925	3696925	C	T	UTR3	.	rs11547616	0.008	0	0.065
LRRC47	chr1	3697035	3697035	A	G	UTR3	.	rs17411356	0.07	0.052	0.312
LRRC47	chr1	3697137	3697137	G	T	UTR3	.	rs8520	0.16	0.026	0.208
LRRC47	chr1	3697291	3697291	C	T	UTR3	.	rs2996428	0.13	0.013	0.182
LRRC47	chr1	3697486	3697486	C	G	UTR3	.	rs34286051	0.12	0.078	0.338
LRRC47	chr1	3697514	3697514	-	G	UTR3	.	.		0	0.013
LRRC47	chr1	3697538	3697538	-	A	UTR3	.	rs35582128		0.013	0.338
LRRC47	chr1	3697539	3697539	A	-	UTR3	.	rs35582128		0.013	0.039
LRRC47	chr1	3697549	3697549	-	A	UTR3	.	rs71580225		0.013	0
LRRC47	chr1	3697634	3697634	G	A	UTR3	.	.		0	0.013
LRRC47	chr1	3697663	3697663	C	T	exonic	nonsynonymous_SNV	rs11547615	0.02	0	0.039
LRRC47	chr1	3697700	3697700	G	A	exonic	synonymous_SNV	rs6694319	0.05	0	0.039
LRRC47	chr1	3697753	3697755	CCA	-	exonic	nonframeshift_deletion	.		0	0.013
LRRC47	chr1	3698017	3698017	G	A	intronic	.	rs12745312	0.12	0.065	0.039
LRRC47	chr1	3698224	3698224	G	C	intronic	.	rs17411384	0.07	0.052	0.182
LRRC47	chr1	3699124	3699124	C	A	intronic	.	.		0	0.013
LRRC47	chr1	3700618	3700618	G	A	exonic	synonymous_SNV	rs74764187	0.01	0.026	0.039
LRRC47	chr1	3701580	3701580	G	C	intronic	.	rs57217928	0.12	0.052	0.104
LRRC47	chr1	3701663	3701663	T	C	exonic	synonymous_SNV	rs2298227	0.11	0.078	0.351
LRRC47	chr1	3701795	3701795	G	A	intronic	.	rs116036316	0.01	0	0.013
LRRC47	chr1	3701832	3701832	C	A	intronic	.	rs71634371	0.07	0.026	0.104
LRRC47	chr1	3703334	3703334	G	A	intronic	.	rs7549076	0.057	0.026	0
LRRC47	chr1	3703337	3703337	G	C	intronic	.	rs2368537	0.491	0.091	0
LRRC47	chr1	3703370	3703370	A	G	intronic	.	rs113681554	0.024	0	0.013
LRRC47	chr1	3703509	3703509	G	A	exonic	synonymous_SNV	rs34614387	0.005	0	0.013
LRRC47	chr1	3703698	3703698	A	G	exonic	synonymous_SNV	rs41307854	0.01	0	0.065
LRRC47	chr1	3703710	3703710	G	A	exonic	synonymous_SNV	rs2253143	0.084	0.013	0.039
LRRC47	chr1	3712513	3712513	G	C	exonic	synonymous_SNV	rs148481344	0.01	0.013	0.026
LRRC47	chr1	3712630	3712630	G	T	exonic	nonsynonymous_SNV	.		0	0.013
CEP104	chr1	3729144	3729144	C	T	UTR3	.	rs41307041	0	0	0.026
CEP104	chr1	3729169	3729169	C	G	UTR3	.	rs7528951	0.43	0.247	0.429
CEP104	chr1	3729464	3729467	TAAC	-	UTR3	.	.		0.039	0.182
CEP104	chr1	3729468	3729471	TAAC	-	UTR3	.	.		0.013	0.026
CEP104	chr1	3729567	3729567	A	C	UTR3	.	rs76759008	0.052	0.013	0.039
CEP104	chr1	3729579	3729579	-	TG	UTR3	.	.		0	0.013
CEP104	chr1	3729585	3729585	-	TA	UTR3	.	.		0	0.039
CEP104	chr1	3729586	3729587	TA	-	UTR3	.	.		0	0.403
CEP104	chr1	3729587	3729587	A	G	UTR3	.	rs7543169	0.63	0.286	0.091
CEP104	chr1	3729601	3729602	AT	-	UTR3	.	.		0	0.039
CEP104	chr1	3729602	3729602	-	AT	UTR3	.	.		0	0.026
CEP104	chr1	3729637	3729637	T	C	UTR3	.	rs78103829	0.13	0.065	0.325
CEP104	chr1	3729796	3729796	T	C	UTR3	.	rs79175490	0.05	0.013	0.039
CEP104	chr1	3729818	3729818	-	T	UTR3	.	.		0.013	0.312
CEP104	chr1	3729819	3729819	T	-	UTR3	.	.		0	0.078
CEP104	chr1	3729831	3729831	-	C	UTR3	.	rs113867842		0.065	0.247
CEP104	chr1	3729832	3729832	-	C	UTR3	.	.		0	0.065
CEP104	chr1	3729943	3729943	T	C	UTR3	.	.		0	0.039
CEP104	chr1	3730435	3730435	T	C	UTR3	.	rs6695834	0.624	0.416	0.442
CEP104	chr1	3731020	3731020	G	C	UTR3	.	rs3795256	0.05	0.013	0.039
CEP104	chr1	3731617	3731617	G	C	UTR3	.	rs3795255	0.05	0.013	0.039
CEP104	chr1	3731654	3731654	-	T	UTR3	.	rs3838969		0.481	0.377
CEP104	chr1	3731711	3731711	G	T	UTR3	.	.		0	0.013
CEP104	chr1	3731959	3731959	C	T	UTR3	.	rs12729542	0.038	0.013	0.052
CEP104	chr1	3731964	3731964	C	A	UTR3	.	.		0	0.013
CEP104	chr1	3731965	3731965	G	A	UTR3	.	rs12728401	0.1	0.065	0.247
CEP104	chr1	3732103	3732103	T	C	intronic	.	rs4648409	0.612	0.429	0.312
CEP104	chr1	3732129	3732129	C	T	intronic	.	.		0	0.013
CEP104	chr1	3732172	3732172	C	T	intronic	.	rs4233019	0.638	0.065	0.013
CEP104	chr1	3732782	3732782	T	C	intronic	.	rs6703035	0.667	0.117	0
CEP104	chr1	3742257	3742257	C	T	intronic	.	rs12759497	0.13	0.065	0.234
CEP104	chr1	3742498	3742498	C	T	intronic	.	rs28617584	0.01	0	0.013
CEP104	chr1	3743057	3743057	A	C	intronic	.	.		0.013	0.065
CEP104	chr1	3743077	3743077	C	A	intronic	.	.		0	0.013
CEP104	chr1	3743186	3743186	C	T	intronic	.	rs114208229	0.05	0.026	0
CEP104	chr1	3743319	3743319	G	A	intronic	.	rs6663840	0.43	0.221	0.519
CEP104	chr1	3743350	3743350	G	C	intronic	.	rs58111155	0.05	0	0.078
CEP104	chr1	3743391	3743391	C	T	intronic	.	rs6688969	0.33	0.169	0.299
CEP104	chr1	3745784	3745784	C	T	intronic	.	.		0.013	0.013
CEP104	chr1	3745787	3745787	T	C	intronic	.	rs2275832	0.703	0.481	0.39
CEP104	chr1	3745904	3745904	T	C	exonic	nonsynonymous_SNV	.		0	0.013
CEP104	chr1	3745924	3745924	G	A	exonic	nonsynonymous_SNV	rs2275831	0.2	0.052	0.195
CEP104	chr1	3746007	3746007	T	C	intronic	.	.		0	0.013
CEP104	chr1	3746583	3746583	G	T	intronic	.	rs2275828	0.38	0.117	0.091
CEP104	chr1	3746585	3746585	T	G	intronic	.	rs2275827	0.183	0.039	0.208
CEP104	chr1	3746589	3746589	C	G	intronic	.	rs2275826	0.812	0.753	0.143
CEP104	chr1	3747573	3747573	T	C	intronic	.	.	0.001	0	0.013
CEP104	chr1	3747580	3747580	C	T	intronic	.	rs6424058	0.37	0.13	0.377
CEP104	chr1	3747596	3747596	C	T	intronic	.	rs75027831	0.001	0	0.013
CEP104	chr1	3747603	3747603	T	C	intronic	.	rs6413779	0.804	0.753	0.195
CEP104	chr1	3747827	3747827	T	C	intronic	.	rs72847470	0.024	0	0.013
CEP104	chr1	3750686	3750686	C	T	intronic	.	rs58355219	0.041	0	0.013
CEP104	chr1	3751415	3751415	G	A	intronic	.	.		0	0.013
CEP104	chr1	3751437	3751437	C	T	intronic	.	rs1109899	0.048	0	0.013
CEP104	chr1	3751459	3751459	C	A	intronic	.	rs112306922	0.01	0	0.078
CEP104	chr1	3751501	3751501	G	A	exonic	synonymous_SNV	.		0	0.013
CEP104	chr1	3751588	3751588	T	C	exonic	synonymous_SNV	rs76234817	0.001	0	0.013
CEP104	chr1	3751611	3751611	G	A	exonic	synonymous_SNV	rs115015364	0.001	0	0.013
CEP104	chr1	3751728	3751728	-	T	intronic	.	rs34966926		0.143	0.156
CEP104	chr1	3751729	3751729	T	-	intronic	.	.		0	0.013
CEP104	chr1	3753033	3753034	TT	-	intronic	.	.		0.026	0
CEP104	chr1	3753033	3753035	TTT	-	intronic	.	.		0	0.013
CEP104	chr1	3753055	3753057	TTA	-	splicing	.	.		0	0.013
CEP104	chr1	3753056	3753057	TA	-	splicing	.	.		0	0.026
CEP104	chr1	3753136	3753136	A	T	exonic	nonsynonymous_SNV	rs2275824	0.34	0.13	0.39
CEP104	chr1	3753315	3753315	G	C	intronic	.	rs2275823	0.052	0.013	0.039
CEP104	chr1	3753813	3753813	T	C	intronic	.	rs12084604	0.043	0	0.013
CEP104	chr1	3754052	3754052	G	C	exonic	nonsynonymous_SNV	.		0	0.013
CEP104	chr1	3755576	3755576	G	A	exonic	synonymous_SNV	rs150027992	0	0.013	0
CEP104	chr1	3755675	3755675	T	C	exonic	synonymous_SNV	rs1891941	0.812	0.74	0.208
CEP104	chr1	3756110	3756110	C	A	intronic	.	.		0	0.013
CEP104	chr1	3756120	3756120	A	G	intronic	.	rs1539649	0.42	0.13	0.442
CEP104	chr1	3756155	3756155	T	C	intronic	.	rs2298224	0.05	0.013	0.039
CEP104	chr1	3756324	3756324	A	C	exonic	nonsynonymous_SNV	.		0	0.013
CEP104	chr1	3756378	3756378	C	T	intronic	.	rs55772418	0.002	0	0.013
CEP104	chr1	3761465	3761465	T	A	intronic	.	rs72848418	0.11	0	0.156
CEP104	chr1	3761479	3761479	C	T	exonic	synonymous_SNV	rs2275822	0.371	0.13	0.403
CEP104	chr1	3761485	3761485	T	A	exonic	nonsynonymous_SNV	rs61745578	0.002	0	0.013
CEP104	chr1	3761650	3761650	A	G	intronic	.	rs2275821		0.013	0
CEP104	chr1	3761772	3761772	C	T	intronic	.	rs7538067	0.13	0.026	0.182
CEP104	chr1	3764049	3764049	A	G	exonic	nonsynonymous_SNV	rs76925798	0.004	0	0.013
CEP104	chr1	3764216	3764216	C	T	intronic	.	rs10492942	0.13	0.026	0.221
CEP104	chr1	3764261	3764261	C	G	intronic	.	.		0	0.013
CEP104	chr1	3765095	3765095	-	A	intronic	.	.		0	0.013
CEP104	chr1	3765096	3765096	A	-	intronic	.	.		0	0.039
CEP104	chr1	3765096	3765097	AA	-	intronic	.	.		0	0.013
CEP104	chr1	3765282	3765282	C	T	exonic	synonymous_SNV	rs79859848	0.001	0	0.013
CEP104	chr1	3765386	3765386	G	A	intronic	.	rs3765777	0.05	0.013	0.039
CEP104	chr1	3765424	3765424	G	T	intronic	.	rs10492943	0.1	0.078	0.117
CEP104	chr1	3768815	3768815	C	T	intronic	.	rs115781349	0.01	0.013	0.013
CEP104	chr1	3769033	3769033	A	T	intronic	.	rs3819006	0.287	0.039	0
CEP104	chr1	3769034	3769034	A	T	intronic	.	rs3819007	0.291	0.039	0
CEP104	chr1	3773511	3773511	G	A	UTR5	.	rs11554035	0.17	0.026	0
CEP104	chr1	3773546	3773546	A	C	UTR5	.	rs12145238	0.3	0.039	0
CEP104	chr1	3773718	3773718	A	G	UTR5	.	rs4648428	0.81	0.169	0.026
CEP104	chr1	3773733	3773733	C	A	UTR5	.	rs13374773	0.29	0.026	0.013
DFFB;KIAA0562	chr1	3773811	3773811	-	C	upstream	.	.		0	0.013
DFFB;KIAA0562	chr1	3773815	3773815	C	G	upstream	.	rs12126653	0.125	0.013	0
DFFB	chr1	3773882	3773884	GCC	-	UTR5	.	.		0	0.013
DFFB	chr1	3774130	3774130	A	G	UTR5	.	rs34891610	0.29	0.169	0.403
DFFB	chr1	3774138	3774138	T	C	UTR5	.	rs12723005	0.29	0.143	0.455
DFFB	chr1	3774296	3774296	A	G	intronic	.	rs12722891	0.292	0.117	0.039
DFFB	chr1	3774312	3774312	T	C	intronic	.	rs12726906	0.29	0.117	0
DFFB	chr1	3775226	3775226	G	A	intronic	.	rs58941669	0.05	0	0.039
DFFB	chr1	3775454	3775454	C	G	intronic	.	rs4376673	0.833	0.662	0.117
DFFB	chr1	3782608	3782608	C	T	intronic	.	rs10909809	0.455	0.013	0
DFFB	chr1	3784454	3784454	T	C	intronic	.	rs76754622	0.098	0	0.026
DFFB	chr1	3784464	3784464	G	A	intronic	.	rs72848469	0.14	0.052	0.039
DFFB	chr1	3784653	3784653	T	-	intronic	.	.		0	0.013
DFFB	chr1	3784657	3784657	T	-	intronic	.	.		0	0.026
DFFB	chr1	3786146	3786146	C	G	intronic	.	rs35969031	0.144	0	0.039
DFFB	chr1	3786189	3786189	G	A	exonic	synonymous_SNV	rs1141070	0.23	0.039	0.273
DFFB	chr1	3786245	3786245	G	A	exonic	nonsynonymous_SNV	rs12738235	0.142	0	0.039
DFFB	chr1	3788968	3788968	G	A	intronic	.	rs111645751	0.114	0.013	0.052
DFFB	chr1	3788973	3788973	C	A	intronic	.	.		0	0.013
DFFB	chr1	3788978	3788978	-	A	intronic	.	.		0	0.026
DFFB	chr1	3788979	3788979	A	-	intronic	.	.		0	0.156
DFFB	chr1	3788979	3788980	AA	-	intronic	.	.		0	0.039
DFFB	chr1	3789151	3789151	C	T	intronic	.	rs185631375	0	0	0.013
DFFB	chr1	3789195	3789195	T	C	intronic	.	rs11581401	0.4	0.182	0.117
DFFB	chr1	3789212	3789212	T	C	intronic	.	rs79548119	0.094	0.013	0
DFFB	chr1	3800242	3800242	A	G	exonic	synonymous_SNV	rs3205087	0.376	0.143	0.39
DFFB	chr1	3800477	3800477	G	-	UTR3	.	.		0	0.039
DFFB	chr1	3800480	3800480	G	T	UTR3	.	rs7555538	0.35	0.104	0.026
DFFB	chr1	3800525	3800525	T	C	UTR3	.	.	0.007	0	0.013
DFFB	chr1	3801030	3801030	C	A	UTR3	.	rs76726236	0.01	0	0.013
DFFB	chr1	3801134	3801134	T	-	UTR3	.	.		0	0.013
DFFB	chr1	3801141	3801141	T	G	UTR3	.	rs45603135	0.083	0.013	0.013
DFFB	chr1	3801144	3801145	TG	-	UTR3	.	.		0	0.013
DFFB	chr1	3801611	3801611	T	C	UTR3	.	rs114196787	0.023	0	0.104
DFFB	chr1	3801670	3801670	A	G	UTR3	.	.		0.013	0
DFFB	chr1	3801728	3801728	C	T	UTR3	.	.		0	0.013
DFFB	chr1	3801757	3801757	C	G	UTR3	.	rs7537210	0.014	0.039	0.13
DFFB	chr1	3801973	3801973	T	C	UTR3	.	rs7551237	0.082	0.039	0.208
DFFB	chr1	3801975	3801976	AA	-	UTR3	.	.		0	0.013
DFFB	chr1	3802018	3802018	T	C	downstream	.	rs41307043	0.08	0.039	0.195
C1orf174	chr1	3805868	3805868	A	G	UTR3	.	rs7544747	0.009	0	0.013
C1orf174	chr1	3806074	3806074	G	A	UTR3	.	rs4075974	0.68	0.169	0.221
C1orf174	chr1	3806265	3806265	A	-	UTR3	.	.		0.013	0.078
C1orf174	chr1	3806265	3806266	AA	-	UTR3	.	.		0.013	0.026
C1orf174	chr1	3806265	3806267	AAA	-	UTR3	.	.		0.013	0.091
C1orf174	chr1	3806265	3806268	AAAA	-	UTR3	.	.		0	0.065
C1orf174	chr1	3806265	3806269	AAAAA	-	UTR3	.	.		0.013	0
C1orf174	chr1	3806266	3806266	A	-	UTR3	.	.		0	0.039
C1orf174	chr1	3806266	3806267	AA	-	UTR3	.	.		0	0.078
C1orf174	chr1	3806266	3806268	AAA	-	UTR3	.	.		0	0.026
C1orf174	chr1	3806283	3806286	AAAG	-	UTR3	.	.		0	0.013
C1orf174	chr1	3806284	3806286	AAG	-	UTR3	.	.		0	0.026
C1orf174	chr1	3806285	3806286	AG	-	UTR3	.	rs59405380		0	0.234
C1orf174	chr1	3806286	3806286	G	-	UTR3	.	.		0	0.065
C1orf174	chr1	3806287	3806289	AAA	-	UTR3	.	.		0	0.052
C1orf174	chr1	3806335	3806335	G	T	UTR3	.	rs10797351	0.053	0.013	0.091
C1orf174	chr1	3806358	3806358	T	C	UTR3	.	rs10909819	0.15	0.052	0.234
C1orf174	chr1	3806643	3806643	T	A	intronic	.	rs4520357	0.4	0	0.013
C1orf174	chr1	3807122	3807122	G	A	intronic	.	rs7513321	0.173	0.052	0.299
C1orf174	chr1	3807388	3807388	G	A	exonic	synonymous_SNV	rs4131373	0.149	0.052	0.286
C1orf174	chr1	3807497	3807497	T	G	exonic	nonsynonymous_SNV	.		0	0.013
C1orf174	chr1	3807593	3807593	G	C	exonic	nonsynonymous_SNV	rs4274008	1	1	0
C1orf174	chr1	3809423	3809423	G	A	intronic	.	rs11807227	0.16	0.052	0.234
C1orf174	chr1	3809520	3809520	C	T	exonic	nonsynonymous_SNV	rs79466209	0.006	0	0.013
C1orf174	chr1	3809528	3809528	C	T	exonic	synonymous_SNV	rs35157037	0.03	0	0.026
C1orf174	chr1	3809584	3809584	G	C	intronic	.	rs111407438	0.008	0	0.013
C1orf174	chr1	3816683	3816683	A	G	intronic	.	rs113529609	0.17	0.039	0
C1orf174	chr1	3816854	3816854	G	A	UTR5	.	rs61770363	0.16	0.026	0.052
C1orf174;LOC100133612	chr1	3816890	3816890	-	T	upstream	.	.		0	0.013
C1orf174;LOC100133612	chr1	3816892	3816892	-	T	upstream	.	.		0	0.013
C1orf174;LOC100133612	chr1	3816928	3816928	A	G	upstream	.	.		0.013	0
C1orf174;LOC100133612	chr1	3816950	3816950	C	T	upstream	.	rs75689004	0.069	0.013	0.052
LOC100133612	chr1	3817092	3817092	-	T	ncRNA	.	.		0	0.026
LOC100133612	chr1	3817199	3817199	-	GA	ncRNA	.	.		0	0.013
LOC100133612	chr1	3817260	3817260	C	T	ncRNA	.	rs10909825	0.183	0.013	0
LOC100133612	chr1	3820486	3820486	C	G	ncRNA	.	rs35329253	0.2	0.052	0.299
LOC100133612	chr1	3820534	3820534	C	A	ncRNA	.	.	0.001	0	0.013
LOC100133612	chr1	3820675	3820675	C	T	ncRNA	.	rs10909829	0.057	0.013	0.065
LOC100133612	chr1	3820676	3820676	G	A	ncRNA	.	rs115094711	0.013	0	0.013
LOC100133612	chr1	3830231	3830231	-	T	ncRNA	.	.		0	0.39
LOC100133612	chr1	3830232	3830232	T	-	ncRNA	.	.		0	0.39
LOC100133612	chr1	3830418	3830418	-	T	ncRNA	.	.		0	0.052
LOC100133612	chr1	3830419	3830419	T	-	ncRNA	.	.		0	0.195
LOC100133612	chr1	3831103	3831103	G	A	ncRNA	.	rs35355307	0.321	0.156	0.442
LOC100133612	chr1	3831231	3831231	C	T	ncRNA	.	rs114013920	0.004	0	0.013
LOC100133612	chr1	3831232	3831232	A	G	ncRNA	.	rs35241263	0.789	0.416	0.442
LOC100133612	chr1	3831240	3831240	C	T	ncRNA	.	rs114272920	0.08	0.039	0.195
LOC100133612	chr1	3831326	3831326	T	C	ncRNA	.	.		0	0.013
LOC100133612	chr1	3831442	3831442	C	A	ncRNA	.	rs72849358	0.06	0.013	0.091
LOC100133612	chr1	3831556	3831556	G	A	ncRNA	.	rs34803434	0.15	0.052	0.195
LOC284661	chr1	4472376	4472376	T	A	ncRNA	.	rs114060995	0.009	0	0.052
LOC284661	chr1	4472448	4472448	C	G	ncRNA	.	rs4654533	0.505	0.338	0.364
LOC284661	chr1	4472674	4472674	C	T	ncRNA_exonic	.	rs72849165	0.01	0	0.013
LOC284661	chr1	4472736	4472736	C	T	ncRNA	.	rs3007782	0.09	0.013	0.026
LOC284661	chr1	4475633	4475633	T	C	ncRNA	.	rs7522080	0.2	0	0.052
LOC284661	chr1	4476304	4476304	-	GT	ncRNA	.	.		0.13	0.312
LOC284661	chr1	4476305	4476306	GT	-	ncRNA	.	rs113886583		0	0.039
LOC284661	chr1	4476305	4476308	GTGT	-	ncRNA	.	.		0	0.013
LOC284661	chr1	4476306	4476309	GTGT	-	ncRNA	.	.		0	0.013
LOC284661	chr1	4476320	4476323	TGTG	-	ncRNA_intronic	.	rs60613132		0.013	0
LOC284661	chr1	4476323	4476323	-	TG	ncRNA_intronic	.	rs57973702		0.052	0.078
LOC284661	chr1	4476367	4476367	C	T	ncRNA_intronic	.	rs60132166	0.01	0	0.013
LOC284661	chr1	4476368	4476368	G	A	ncRNA	.	rs74049385	0.041	0	0.013
LOC284661	chr1	4476384	4476384	T	A	ncRNA	.	rs4654534	0.2	0	0.039
LOC284661	chr1	4476445	4476445	T	G	ncRNA	.	rs114068602	0.009	0	0.013
LOC284661	chr1	4482764	4482764	A	G	ncRNA	.	rs349385	0.91	0.831	0.104
LOC284661	chr1	4482965	4482965	T	C	ncRNA	.	rs74049597	0.038	0	0.013
LOC284661	chr1	4483065	4483065	A	C	ncRNA_exonic	.	.		0.013	0
LOC284661	chr1	4483105	4483105	C	T	ncRNA	.	.		0	0.013
AJAP1	chr1	4829835	4829835	A	G	intronic	.	rs2072901	0.169	0.039	0.039
AJAP1	chr1	4829855	4829855	C	G	intronic	.	.		0	0.013
AJAP1	chr1	4832603	4832603	T	G	intronic	.	rs115807997	0.005	0	0.013
AJAP1	chr1	4834420	4834420	C	T	intronic	.	rs12747519	0.17	0.026	0.026
AJAP1	chr1	4834606	4834606	T	C	UTR3	.	rs389959	0.163	0.182	0.442
AJAP1	chr1	4837381	4837381	A	G	intronic	.	rs36055235	0.132	0	0.026
AJAP1	chr1	4842513	4842513	G	T	intronic	.	rs1024170	0.224	0.013	0
AJAP1	chr1	4842699	4842699	A	C	UTR3	.	.		0	0.013
AJAP1	chr1	4842800	4842800	C	T	UTR3	.	rs139668701	0.01	0	0.026
AJAP1	chr1	4842980	4842980	C	T	UTR3	.	rs12406384	0.06	0.026	0.143
AJAP1	chr1	4842981	4842981	G	A	UTR3	.	rs12074406	0.45	0.104	0.156
AJAP1	chr1	4843284	4843284	T	-	UTR3	.	rs34960969		0.117	0.221
AJAP1	chr1	4843285	4843285	T	-	UTR3	.	.		0.026	0.065
AJAP1	chr1	4843306	4843306	C	T	UTR3	.	rs41311394	0.27	0.052	0.117
AJAP1	chr1	4843518	4843519	TA	-	UTR3	.	.		0.013	0
AJAP1	chr1	4843524	4843525	TG	-	UTR3	.	.		0.065	0.013
AJAP1	chr1	4843525	4843525	-	TT	UTR3	.	.		0	0.013
AJAP1	chr1	4843529	4843538	GTGTATATAT	GTATAT	UTR3	.	.		0	0.013
AJAP1	chr1	4843529	4843540	GTGTATATATAT	GTATAT	UTR3	.	.		0	0.013
AJAP1	chr1	4843529	4843566	GTGTATATATATATATATATATATATATATATATATAT	GTATATATATATATATATAT	UTR3	.	.		0.013	0.013
AJAP1	chr1	4843530	4843533	TGTA	-	UTR3	.	.		0.013	0
AJAP1	chr1	4843530	4843535	TGTATA	-	UTR3	.	.		0.013	0.026
AJAP1	chr1	4843530	4843537	TGTATATA	-	UTR3	.	.		0	0.013
AJAP1	chr1	4843530	4843539	TGTATATATA	-	UTR3	.	.		0.026	0
AJAP1	chr1	4843530	4843541	TGTATATATATA	-	UTR3	.	.		0.039	0
AJAP1	chr1	4843530	4843543	TGTATATATATATA	-	UTR3	.	.		0	0.013
AJAP1	chr1	4843530	4843545	TGTATATATATATATA	-	UTR3	.	.		0.039	0
AJAP1	chr1	4843531	4843532	GT	-	UTR3	.	.		0	0.013
AJAP1	chr1	4843531	4843534	ATAT	GTATATATATATATATATATATATATATATAT	UTR3	.	.		0.013	0
AJAP1	chr1	4843531	4843536	GTATAT	-	UTR3	.	.		0	0.013
AJAP1	chr1	4843531	4843538	TGTATATA	-	UTR3	.	.		0	0.013
AJAP1	chr1	4843531	4843540	TGTATATATA	-	UTR3	.	.		0	0.026
AJAP1	chr1	4843532	4843533	TA	-	UTR3	.	.		0.013	0.026
AJAP1	chr1	4843532	4843535	TATA	-	UTR3	.	.		0	0.039
AJAP1	chr1	4843532	4843537	TATATA	-	UTR3	.	.		0.039	0.039
AJAP1	chr1	4843532	4843539	TATATATA	-	UTR3	.	.		0.013	0
AJAP1	chr1	4843532	4843543	TATATATATATA	-	UTR3	.	.		0	0.013
AJAP1	chr1	4843533	4843536	TATA	-	UTR3	.	.		0	0.013
[truncated: 513,771+ more rows]
