# Supplementary material for: Autozygome Sequencing Expands the Horizon of Human Knockout Research and Provides Novel Insights into Human Phenotypic Variation
Source: PLoS Genet. 2013 Dec 19;9(12):e1004030. doi: 10.1371/journal.pgen.1004030 (PMC3868571; doi:10.1371/journal.pgen.1004030)
Supplement: Table S2 — Full list of confirmed autosomal homozygous LoF variants. Gene: Gene symbol, Chr: Chromosome, Location: Variant start position, Score: Predicted functional ablation score (3: strongest, 0: disqualified), Ref Allele: Reference allele, Alt Allele: Observed allele, Chimp Allele: Orthologous Reference allele in chimp, Annotation: Variant effect, rsID: rs ID in dbSNP, DB: dbSNP version, NGS Seen in: Number of exomes with homoz. alt. genotype, Confirmed in: Number of PCRs confirming homoz. alt. genotype, Failed in: Number of PCRs disconfirming homoz. alt. genotype, Observed Freq: Observed homozygous frequency (of non ref. genotype), Pos in CDS: Relative location of the variant along the CDS, On All Transcripts: The variant affects all alternative transcripts of the gene, EVS Genotypes: Matching varaints reported on the EVS, Note: Notes on the variant. (XLSX) [file pgen.1004030.s004.xlsx]

## Sheet: Sheet1
Gene	Chr	Location	Score	Ref Allele	Alt Allele	Chimp Allele	Annotation	rsID	DB	NGS Seen in	Confirmed in	Failed in	Observed Freq	Pos in CDS	On All Transcripts	EVS Genotypes	Note
ABCA10	chr17	67190537	3	ACAG	-	.	ABCA10:NM_080282:exon13:c.1331_1334del:p.444_445del,	rs113082690	dbSNP_132	1	1	0	1.3	Internal	Yes	A1A1=346/A1R=704/RR=5207	Combined with GACA/- @+3
ACOXL	chr2	111806832	3	T	A	T	ACOXL:NM_001142807:exon16:c.T1407A:p.C469X,	rs139395474	dbSNP_134	1	1	0	1.3	Internal	Yes	AA=0/AT=7/TT=6496
ACY1	chr3	52020668	3	-	G	.	ACY1:NM_001198897:exon8:c.575_576insG:p.S192fs,ACY1:NM_001198896:exon6:c.359_360insG:p.S120fs,ACY1:NM_001198895:exon8:c.575_576insG:p.S192fs,ACY1:NM_001198898:exon7:c.470_471insG:p.S157fs,ACY1:NM_000666:exon8:c.575_576insG:p.S192fs,	.		1	1	0	1.3	Internal	Yes	A1A1=0/A1R=1/RR=6260
ALS2CL	chr3	46729697	3	C	A	C	ALS2CL:NM_001190707:exon3:c.G193T:p.E65X,ALS2CL:NM_147129:exon3:c.G193T:p.E65X,	rs139496961	dbSNP_134	2	1	0	2.6	Internal	Yes	AA=0/AC=21/CC=6482
ALS2CR11	chr2	202352463	2	G	A	G	ALS2CR11:NM_152525:exon15:c.C1744T:p.R582X,ALS2CR11:NM_001168221:exon16:c.C5335T:p.R1779X,	rs140775049	dbSNP_134	1	1	0	1.3	End	Yes	AA=0/AG=7/GG=6496
ANAPC7	chr12	110826344	3	A	-	.	ANAPC7:NM_001137664:exon4:c.595delT:p.C199fs,ANAPC7:NM_016238:exon4:c.595delT:p.C199fs,	.		1	1	0	1.3	Internal	Yes
ARMS2	chr10	124214355	3	C	T	C	ARMS2:NM_001099667:exon1:c.C112T:p.R38X,	rs2736911	dbSNP_100	1	1	0	1.3	Start	Yes	TT=119/TC=1324/CC=4782
ASB15	chr7	123267186	3	G	-	.	ASB15:NM_080928:exon7:c.720delG:p.A240fs,	rs138215101	dbSNP_134	1	1	0	1.3	Internal	Yes	A1A1=2/A1R=204/RR=6054
C10orf113	chr10	21435341	3	CACT	-	.	C10orf113:NM_001010896:exon1:c.94_97del:p.32_33del,C10orf113:NM_001177483:exon1:c.94_97del:p.32_33del,	rs72102767	dbSNP_130	2	2	0	2.6	Start	Yes	A1A1=241/A1R=1942/RR=4077
C11orf40	chr11	4594558	3	-	G	.	C11orf40:NM_144663:exon2:c.286_287insC:p.K96fs,	rs146711685	dbSNP_134	1	1	0	1.3	Internal	Yes	A1A1=22/A1R=544/RR=5694
C12orf60	chr12	14976419	2	TA	-	.	C12orf60:NM_175874:exon2:c.549_550del:p.183_184del,	rs10556010	dbSNP_119	9	2	1	10.4	End	Yes	A1A1=248/A1R=1894/RR=4116
C14orf118	chr14	76644266	2	C	T	C	C14orf118:NM_017972:exon7:c.C1084T:p.R362X,	rs117516637	dbSNP_132	1	1	0	1.3	Internal	No	TT=0/TC=46/CC=6457
C17orf107	chr17	4803711	1	G	A	G		rs35400274	dbSNP_126	1	1	0	1.3	End	No	AA=118/AG=702/GG=1463
C17orf57	chr17	45468858	3	T	G	T	C17orf57:NM_001195192:exon13:c.T1350G:p.Y450X,C17orf57:NM_152347:exon15:c.T1638G:p.Y546X,	rs118004742	dbSNP_132	2	2	0	2.6	Internal	Yes	GG=14/GT=548/TT=5939
C17orf77	chr17	72588806	3	C	A	C	C17orf77:NM_152460:exon3:c.C621A:p.C207X,	rs545652	dbSNP_83	1	1	0	1.3	End	Yes	AA=573/AC=2308/CC=3622
C22orf33	chr22	37395884	3	G	A	G	C22orf33:NM_178552:exon4:c.C376T:p.R126X,C22orf33:NM_001163857:exon4:c.C631T:p.R211X,	rs149806749	dbSNP_134	1	1	0	1.3	Internal	Yes	AA=0/AG=3/GG=6500
C2orf83	chr2	228476140	2	C	T	T	C2orf83:NM_020161:exon3:c.G423A:p.W141X,	rs2176186	dbSNP_96	18	4	0	23.4	End	Yes	TT=495/TC=2662/CC=3346	Note chimp allele
C3orf14	chr3	62319059	2	C	T	T		.		1	1	0	1.3	End	Yes	AA=0/AG=1/GG=6502	Note chimp allele
C5orf20	chr5	134782450	3	T	A	A	C5orf20:NM_130848:exon1:c.A349T:p.R117X,	rs12520799	dbSNP_120	21	3	0	27.3	Internal	Yes	AA=2552/AT=2680/TT=1271	Note chimp allele
C6orf97	chr6	151894411	3	C	T	C	C6orf97:NM_025059:exon6:c.C877T:p.Q293X,	.		2	2	0	2.6	Internal	Yes	TT=0/TC=1/CC=6087
C7orf29	chr7	150028159	2	C	-	.	C7orf29:NM_138434:exon1:c.665delC:p.A222fs,	rs3839683	dbSNP_107	1	1	0	1.3	End	Yes	A1A1=0/A1R=85/RR=6175
CAPN11	chr6	44140054	3	-	GGCTGCC	.		rs140464205	dbSNP_134	2	2	0	2.6	Internal	Yes	A1A1=89/A1R=558/RR=4947
CASP12	chr11	104763117	3	G	A	G	CASP12:NM_001191016:exon3:c.C373T:p.R125X,	rs497116	dbSNP_131	71	3	0	92.2	Internal	Yes
CCDC153	chr11	119065637	3	GT	-	.	CCDC153:NM_001145018:exon3:c.131_132del:p.44_44del,	.		1	1	0	1.3	Internal	Yes
CDCP2	chr1	54605318	2	-	C	.	CDCP2:NM_201546:exon4:c.1224_1225insG:p.P408fs,	rs60590195	dbSNP_131	55	3	1	70.1	End	Yes		Combined with -/GG,-/G,G/- @+1,+8
CELA1	chr12	51723598	3	-	G	.	CELA1:NM_001971:exon7:c.629_630insC:p.L210fs,	rs17860363	dbSNP_123	12	4	0	15.6	Start	Yes	A1A1=442/A1R=2246/RR=3572
CHST15	chr10	125780753	1	G	-	.	CHST15:NM_014863:exon6:c.1366delC:p.R456fs,	rs5788645	dbSNP_114	23	4	0	29.9	End	No	A1A1=1/A1A2=0/A1A3=2/A1R=14/A2A2=68/A2A3=8/A2R=171/A3A3=93/A3R=275/RR=5454	Combined with -/G @-1,+1
CILP	chr15	65489662	2	G	A	G	CILP:NM_003613:exon9:c.C2962T:p.R988X,	.		1	1	0	1.3	End	Yes	TT=0/TC=1/CC=6500
CLDN16	chr3	190106072	3	G	-	.	CLDN16:NM_006580:exon1:c.164delG:p.R55fs,	rs56086318	dbSNP_129	6	3	0	7.8	Start	Yes	A1A1=3/A1A2=24/A1R=9/A2A2=237/A2R=1888/RR=4100
CLDN5	chr22	19511925	2	G	A	A	CLDN5:NM_001130861:exon1:c.C109T:p.Q37X,CLDN5:NM_003277:exon2:c.C109T:p.Q37X,	rs885985	dbSNP_131	2	2	0	2.6	Start	Yes		Note chimp allele
CLECL1	chr12	9885707	3	-	TAAGT	.	CLECL1:NM_172004:exon1:c.154_155insACTTA:p.S52fs,	rs71929655	dbSNP_130	28	4	0	36.4	Start	Yes	A1A1=2111/A1R=2900/RR=1249	Combined with -/TATGT @+5
CPNE1	chr20	34215234	3	-	A	.	CPNE1:NM_152927:exon15:c.1204_1205insT:p.A402fs,CPNE1:NM_152925:exon14:c.1204_1205insT:p.A402fs,CPNE1:NM_001198863:exon14:c.1204_1205insT:p.A402fs,CPNE1:NM_003915:exon14:c.1219_1220insT:p.A407fs,CPNE1:NM_152928:exon15:c.1204_1205insT:p.A402fs,CPNE1:NM_152	rs147019139	dbSNP_134	4	1	0	5.2	Internal	Yes	A1A1=54/A1R=1151/RR=5055
CYP2F1	chr19	41622107	3	-	C	.	CYP2F1:NM_000774:exon2:c.14_15insC:p.S5fs,	rs3833221	dbSNP_107	3	3	0	3.9	Start	Yes	A1A1=451/A1R=2299/RR=3510
DHDH	chr19	49442849	3	-	G	.	DHDH:NM_014475:exon4:c.510_511insG:p.A170fs,	rs3830420	dbSNP_107	4	4	0	5.2	Internal	Yes	A1A1=0/A1A2=0/A1R=5/A2A2=110/A2R=1378/RR=4767
DHRS4L2	chr14	24470690	1	-	A	C	DHRS4L2:NM_001193636:exon6:c.326_327insA:p.L109fs,DHRS4L2:NM_198083:exon6:c.629_630insA:p.L210fs,DHRS4L2:NM_001193635:exon7:c.443_444insA:p.L148fs,DHRS4L2:NM_001193637:exon4:c.203_204insA:p.L68fs,	.		2	2	0	2.6	End	No
DNAJA4	chr15	78558585	2	AT	-	.	DNAJA4:NM_001130183:wholegene,	rs142025971	dbSNP_134	2	2	0	2.6	Start	No	A1A1=10/A1R=348/RR=4862
DNAJC28	chr21	34860757	2	TTAAA	-	.		rs71804651	dbSNP_130	1	1	0	1.3	End	Yes	A1A1=212/A1R=1622/RR=4425	Combined with AATTA/- @-7
DPRX	chr19	54140168	2	G	T	G	DPRX:NM_001012728:exon3:c.G502T:p.E168X,	rs10409173	dbSNP_119	1	1	0	1.3	End	Yes	TT=5/TG=187/GG=6311
DYX1C1	chr15	55722882	1	C	A	C		rs57809907	dbSNP_129	2	2	0	2.6	End	No	AA=411/AC=1768/CC=4300
EBLN2	chr3	73111481	3	-	A	.	EBLN2:NM_018029:exon1:c.249_250insA:p.N83fs,	rs3832186	dbSNP_107	4	4	0	5.2	Internal	Yes	A1A1=75/A1R=1125/RR=4626
EPDR1	chr7	37960263	2	AGGCAGTGGCAGC	-	.	EPDR1:NM_017549:exon1:c.82_94del:p.28_32del,	.		9	3	0	11.7	Start	Yes	A1A1=634/A1R=1956/RR=3612
FAM111B	chr11	58891962	2	T	-	.	FAM111B:NM_001142703:exon3:c.302delT:p.V101fs,FAM111B:NM_198947:exon4:c.392delT:p.V131fs,FAM111B:NM_001142704:exon2:c.302delT:p.V101fs,	.		1	1	0	1.3	End	Yes	A1A1=5/A1R=246/RR=6008
FAM166B	chr9	35562393	1	-	TAGT	.	FAM166B:NM_001164310:exon5:c.723_724insACTA:p.Y241_G242delinsX,	rs72402422	dbSNP_130	1	1	0	1.3	End	No	A1A1=21/A1R=442/RR=5251	Combined with -/GT,-/TAGG,-/TTAG @+4,+7
FAM187B	chr19	35719020	3	C	T	C	FAM187B:NM_152481:exon1:c.G564A:p.W188X,	rs541169	dbSNP_83	14	3	0	18.2	Start	Yes	TT=684/TC=2864/CC=2955
FAM81B	chr5	94749787	3	C	T	C	FAM81B:NM_152548:exon4:c.C430T:p.Q144X,	rs35391433	dbSNP_126	2	2	0	2.6	Internal	Yes	TT=4/TC=259/CC=5889
FBXL21	chr5	135272375	3	-	A	.	FBXL21:NM_012159:exon5:c.90_91insA:p.L30fs,	rs140125393	dbSNP_134	2	2	0	2.6	Start	Yes	A1A1=24/A1R=494/RR=5342
FLG2	chr1	152323132	2	G	T	G	FLG2:NM_001014342:exon3:c.C7130A:p.S2377X,	rs12568784	dbSNP_120	7	2	0	9.1	End	Yes	TT=263/TG=1990/GG=4250
FMO2	chr1	171165803	3	G	-	.		rs28369860	dbSNP_125	1	1	0	1.3	Internal	Yes	A1A1=161/A1R=1131/RR=4969
FUK	chr16	70512533	3	-	T	G	FUK:NM_145059:exon22:c.2909_2910insT:p.C970fs,	.		1	1	0	1.3	Internal	Yes
FUT2	chr19	49206674	3	G	A	G	FUT2:NM_001097638:exon2:c.G461A:p.W154X,FUT2:NM_000511:exon2:c.G461A:p.W154X,	rs601338	dbSNP_83	18	4	0	23.4	Internal	Yes	AA=1605/AG=3207/GG=1690
GAB4	chr22	17469049	3	C	A	C	GAB4:NM_001037814:exon3:c.G487T:p.G163X,	rs28502153	dbSNP_125	7	4	0	9.1	Internal	Yes	AA=820/AC=2688/CC=2885
GABARAPL2	chr16	75600418	2	-	GTAA	.	GABARAPL2:NM_007285:exon1:c.34_35insGTAA:p.E12fs,	.		1	1	0	1.3	Start	Yes	A1A1=0/A1R=19/RR=6236
GDPD4	chr11	76954788	3	-	A	.	GDPD4:NM_182833:exon12:c.1191_1192insT:p.N397fs,	rs34784710	dbSNP_126	7	4	0	9.1	Internal	Yes	A1A1=533/A1R=2326/RR=3401
GLT6D1	chr9	138516347	3	A	-	.	GLT6D1:NM_182974:exon5:c.427delT:p.W143fs,	rs34217442	dbSNP_126	2	2	0	2.6	Internal	Yes	A1A1=199/A1R=1534/RR=4159
GLYATL3	chr6	49489476	3	C	-	.	GLYATL3:NM_001010904:exon5:c.431delC:p.T144fs,	.		1	1	0	1.3	Internal	Yes
GPATCH4	chr1	156565049	2	-	AC	.	GPATCH4:NM_015590:exon8:c.1084_1085insGT:p.F362fs,GPATCH4:NM_182679:exon8:c.1069_1070insGT:p.F357fs,	rs112595382	dbSNP_132	77	4	0	100	End	Yes	A1A1=6205/A1R=56/RR=0	Note ancestral allele
HAP1	chr17	39880966	2	G	T	G	HAP1:NM_001079870:exon10:c.C1796A:p.S599X,HAP1:NM_001079871:exon10:c.C1772A:p.S591X,HAP1:NM_177977:exon11:c.C1847A:p.S616X,	rs34381648	dbSNP_126	1	1	0	1.3	End	Yes	TT=85/TG=723/GG=5694
HEATR4	chr14	73989211	3	G	A	G	HEATR4:NM_203309:exon2:c.C505T:p.R169X,	rs149734041	dbSNP_134	1	1	0	1.3	Start	Yes	AA=0/AG=2/GG=6501
HELB	chr12	66704274	3	G	-	.		rs199672632	dbSNP_131	2	1	0	2.6	Internal	Yes	A1A1=6/A1R=217/RR=6037
HRC	chr19	49657981	3	C	A	C	HRC:NM_002152:exon1:c.G514T:p.E172X,	rs139144984	dbSNP_134	1	1	0	1.3	Start	Yes	CC=0/CT=1/TT=6502
IDI2	chr10	1065710	2	C	T	C	IDI2:NM_033261:exon5:c.G431A:p.W144X,	rs1044261	dbSNP_86	2	2	0	2.6	End	Yes	TT=35/TC=797/CC=5671
IDO2	chr8	39872935	2	T	A	T	IDO2:NM_194294:exon11:c.T1077A:p.Y359X,	rs4503083	dbSNP_111	6	4	0	7.8	End	Yes	AA=197/AT=1807/TT=4284
IL17RB	chr3	53899276	2	C	T	C		rs1043261	dbSNP_86	3	3	0	3.9	End	Yes	TT=47/TC=998/CC=5458
KIAA1751	chr1	1887092	1	C	-	.	KIAA1751:NM_001080484:exon18:c.2194delG:p.A732fs,	rs3838975	dbSNP_107	7	5	0	9.1	End	No	A1A1=335/A1R=1934/RR=3661	Combined with C/- @+21
KRT24	chr17	38858135	3	A	-	.	KRT24:NM_019016:exon2:c.666delT:p.N222fs,	rs11309872	dbSNP_120	26	4	0	33.8	Internal	Yes	A1A1=891/A1R=2832/RR=2537
KRTAP1-1	chr17	39197499	3	G	A	G	KRTAP1-1:NM_030967:exon1:c.C151T:p.Q51X,	rs3213755	dbSNP_106	2	2	0	2.6	Start	Yes	AA=155/AG=1725/GG=4350	Combined with -/GC @+7
KRTAP13-2	chr21	31744127	2	A	T	A	KRTAP13-2:NM_181621:exon1:c.T405A:p.C135X,	rs877346	dbSNP_86	17	4	0	22.1	End	Yes	TT=1115/TA=2894/AA=2494	Combined with -/A @-6
KRTAP19-6	chr21	31913982	2	G	-	.	KRTAP19-6:NM_181612:exon1:c.171delC:p.F57fs,	rs5843453	dbSNP_114	56	3	0	72.7	End	Yes	A1A1=3715/A1R=2153/RR=392
LCN10	chr9	139634495	2	G	A	G	LCN10:NM_001001712:exon5:c.C481T:p.Q161X,	rs9886752	dbSNP_119	6	2	0	7.8	End	Yes	AA=187/AG=1738/GG=4571
LGALS8	chr1	236706300	2	T	A	T		rs2273865	dbSNP_100	1	1	0	1.3	Internal	No	AA=81/AT=1030/TT=5392
MDP1	chr14	24683267	2	A	-	.	MDP1:NM_001199821:exon5:c.354delT:p.F118fs,	rs147373168	dbSNP_134	1	1	0	1.3	End	Yes	A1A1=369/A1R=1569/RR=4322
MOB3C	chr1	47080679	1	G	A	A	MOBKL2C:NM_145279:exon1:c.C70T:p.R24X,	rs6671527	dbSNP_116	26	4	0	33.8	Start	No	AA=1630/AG=3227/GG=1646	Note chimp allele
MRPS34	chr16	1822797	2	-	ACCT	.		rs4027362	dbSNP_108	33	4	0	42.9	Internal	Yes	A1A1=1829/A1R=1223/RR=1704
MS4A12	chr11	60265002	3	C	T	C	MS4A12:NM_001164470:exon2:c.C211T:p.Q71X,MS4A12:NM_017716:exon2:c.C211T:p.Q71X,	rs2298553	dbSNP_100	18	4	0	23.4	Internal	Yes	TT=1341/TC=3202/CC=1960
MS4A14	chr11	60165353	2	TT	-	.	MS4A14:NM_032597:exon2:c.167_168del:p.56_56del,MS4A14:NM_001079692:exon2:c.167_168del:p.56_56del,	rs3217518	dbSNP_106	46	27	0	59.7	Internal	No	A1A1=2224/A1R=2963/RR=1073
MSLNL	chr16	830560	3	G	-	.	MSLNL:NM_001025190:exon3:c.441delC:p.P147fs,	rs71836002	dbSNP_130	1	1	0	1.3	Internal	Yes	A1A1=16/A1R=261/RR=5912
MYCT1	chr6	153019100	3	AGAT	-	.	MYCT1:NM_025107:exon1:c.63_66del:p.21_22del,	rs71713548	dbSNP_130	2	1	0	2.6	Start	Yes	A1A1=40/A1R=516/RR=5703
MYO3B	chr2	171376014	3	CTTC	-	.	MYO3B:NM_001171642:exon30:c.3539_3542del:p.1180_1181del,MYO3B:NM_138995:exon30:c.3539_3542del:p.1180_1181del,MYO3B:NM_001083615:exon29:c.3458_3461del:p.1153_1154del,	.		1	1	0	1.3	Internal	Yes
NLRC3	chr16	3613543	3	C	-	T	NLRC3:NM_178844:exon5:c.1395delG:p.A465fs,	.		1	1	0	1.3	Start	Yes
NLRP12	chr19	54313059	2	G	C	G	NLRP12:NM_144687:exon3:c.C1854G:p.Y618X,	rs142487599	dbSNP_134	1	1	0	1.3	Internal	No	CC=0/CG=4/GG=6499
NPSR1	chr7	34917740	2	C	T	T	NPSR1:NM_207173:exon9:c.C1078T:p.R360X,	rs7809642	dbSNP_116	5	3	0	6.5	End	Yes	TT=406/TC=1849/CC=4248	Note chimp allele
NUPL2	chr7	23224779	3	G	-	.		.		1	1	0	1.3	Internal	Yes
OR10AD1	chr12	48596876	3	-	A	.	OR10AD1:NM_001004134:exon1:c.201_202insT:p.L67fs,	rs58864350	dbSNP_129	12	4	0	15.6	Start	Yes	A1A1=355/A1R=2217/RR=3688
OR10X1	chr1	158549492	2	C	T	C	OR10X1:NM_001004477:exon1:c.G198A:p.W66X,	rs863362	dbSNP_86	19	2	0	24.7	Start	Yes	TT=1555/TC=3215/CC=1733
OR11G2	chr14	20666175	3	-	A	.	OR11G2:NM_001005503:exon1:c.681_682insA:p.C227fs,	rs67847713	dbSNP_130	33	3	0	42.9	Internal	Yes	A1A1=3033/A1R=2633/RR=594	Combined -/A @+6
OR13A1	chr10	45799065	2	-	A	.	OR13A1:NM_001004297:exon4:c.806_807insT:p.Y269fs,	rs35302355	dbSNP_126	3	2	1	2.6	End	Yes	A1A1=17/A1R=564/RR=5679
OR13C5	chr9	107360769	2	T	-	.		rs11314210	dbSNP_120	5	4	0	6.5	End	Yes	A1A1=917/A1R=2265/RR=3078
OR13D1	chr9	107457556	2	-	GAAT	.		rs113720443	dbSNP_132	1	1	0	1.3	End	Yes	A1A1=2/A1R=178/RR=6080
OR1B1	chr9	125391241	3	G	A	G	OR1B1:NM_001004450:exon1:c.C574T:p.R192X,	rs1476860	dbSNP_88	9	5	0	11.7	Internal	Yes	AA=363/AG=2226/GG=3914
OR1B1	chr9	125391777	3	-	A	.	OR1B1:NM_001004450:exon1:c.45_46insT:p.L15fs,	rs149001456	dbSNP_134	21	9	0	27.3	Start	Yes	A1A1=3/A1A2=2/A1A3=0/A1R=2/A2A2=1417/A2A3=0/A2R=3093/A3A3=1/A3R=2/RR=1724
OR1J2	chr9	125273385	3	-	T	.		rs145911830	dbSNP_134	1	1	0	1.3	Internal	Yes	A1A1=52/A1R=980/RR=5228
OR2AG2	chr11	6790182	3	G	-	.	OR2AG2:NM_001004490:exon1:c.7delC:p.L3fs,	.		2	2	0	2.6	Start	Yes	A1A1=0/A1R=4/RR=6256
OR2B11	chr1	247615262	3	A	-	.	OR2B11:NM_001004492:exon1:c.23delT:p.F8fs,	rs74468375	dbSNP_131	12	3	0	15.6	Start	Yes	A1A1=1006/A1R=2931/RR=2324
OR2L8	chr1	248113026	2	T	A	T	OR2L8:NM_001001963:exon1:c.T867A:p.Y289X,	rs10888281	dbSNP_120	64	4	0	83.1	End	Yes	AA=4012/AT=1697/TT=792
OR2T12	chr1	248458876	3	T	-	.	OR2T12:NM_001004692:exon1:c.5delA:p.E2fs,	rs11339452	dbSNP_120	3	2	1	2.6	Start	Yes	A1A1=127/A1R=1377/RR=4757
OR2T4	chr1	248525639	3	A	-	.	OR2T4:NM_001004696:exon1:c.757delA:p.I253fs,	rs34079073	dbSNP_126	27	4	0	35.1	Internal	Yes	A1A1=14/A1A2=0/A1R=0/A2A2=1482/A2R=3044/RR=1721
OR2V2	chr5	180582257	3	TGTC	-	.	OR2V2:NM_206880:exon1:c.315_318del:p.105_106del,	rs145154093	dbSNP_134	3	2	0	3.9	Internal	Yes	A1A1=56/A1R=964/RR=5240
OR2W3	chr1	248059779	2	-	A	.	OR2W3:NM_001001957:exon1:c.891_892insA:p.V297fs,	rs112696640	dbSNP_132	1	1	0	1.3	End	Yes	A1A1=140/A1R=1577/RR=4542
OR4C16	chr11	55339652	2	C	T	C	OR4C16:NM_001004701:exon1:c.C49T:p.Q17X,	rs1459101	dbSNP_88	8	3	0	10.4	Start	Yes	TT=356/TC=2139/CC=4002
OR4P4	chr11	55406022	3	C	G	C	OR4P4:NM_001004124:exon1:c.C189G:p.Y63X,	rs76160133	dbSNP_131	3	3	0	3.9	Start	Yes	GG=388/GC=892/CC=4934
OR4X1	chr11	48286231	2	T	A	T	OR4X1:NM_001004726:exon1:c.T819A:p.Y273X,	rs10838851	dbSNP_120	37	4	0	48.1	End	Yes	AA=3132/AT=2713/TT=654
OR51F1	chr11	4790874	3	G	-	.	OR51F1:NM_001004752:exon1:c.274delC:p.R92fs,	rs34672924	dbSNP_126	11	2	0	14.3	Internal	Yes	A1A1=705/A1R=2590/RR=2965
OR51I2	chr11	5475431	2	-	CA	.	OR51I2:NM_001004754:exon1:c.713_714insCA:p.L238fs,	rs35301588	dbSNP_126	1	1	0	1.3	End	Yes	A1A1=603/A1R=2298/RR=3359
OR51I2	chr11	5475641	2	A	-	.	OR51I2:NM_001004754:exon1:c.923delA:p.H308fs,	rs79947333	dbSNP_131	1	1	0	1.3	End	Yes	A1A1=91/A1R=697/RR=5472
OR51Q1	chr11	5444136	2	C	T	C	OR51Q1:NM_001004757:exon1:c.C706T:p.R236X,	rs2647574	dbSNP_100	13	4	0	16.9	End	Yes	TT=879/TC=2946/CC=2673
OR52A1	chr11	5172795	2	-	C	.	OR52A1:NM_012375:exon1:c.805_806insG:p.S269fs,	rs112098990	dbSNP_132	14	3	0	18.2	End	Yes	A1A1=328/A1R=2058/RR=3874
OR52B4	chr11	4389405	3	G	-	.	OR52B4:NM_001005161:exon1:c.121delC:p.L41fs,	rs80193749	dbSNP_131	6	4	0	7.8	Start	Yes	A1A1=634/A1R=2317/RR=3150
OR52D1	chr11	5510540	3	-	GGCT	.	OR52D1:NM_001005163:exon1:c.604_605insGGCT:p.G202fs,	rs72233167	dbSNP_130	5	4	0	6.5	Internal	Yes	A1A1=99/A1R=1241/RR=4920
OR52N1	chr11	5809807	3	A	-	.	OR52N1:NM_001001913:exon1:c.240delT:p.L80fs,	rs142442713	dbSNP_134	1	1	0	1.3	Internal	Yes	A1A1=20/A1R=586/RR=5654
OR52N4	chr11	5776484	3	A	T	A	OR52N4:NM_001005175:exon1:c.A514T:p.R172X,	rs4910844	dbSNP_111	7	4	0	9.1	Internal	Yes	TT=296/TA=2115/AA=4060
OR5B3	chr11	58170793	3	G	-	.	OR5B3:NM_001005469:exon1:c.90delC:p.P30fs,	.		1	1	0	1.3	Start	Yes	A1A1=35/A1R=408/RR=5817
OR5K3	chr3	98110413	2	-	A	.	OR5K3:NM_001005516:exon1:c.897_898insA:p.M299fs,	rs145803525	dbSNP_134	8	4	0	10.4	End	Yes	A1A1=1628/A1R=2461/RR=1904
OR5K4	chr3	98073592	2	A	-	.	OR5K4:NM_001005517:exon1:c.895delA:p.K299fs,	rs78129518	dbSNP_131	12	4	0	15.6	End	Yes
OR5M11	chr11	56310356	3	A	T	A	OR5M11:NM_001005245:exon1:c.T378A:p.Y126X,	rs17547284	dbSNP_123	1	1	0	1.3	Internal	Yes	TT=37/TA=756/AA=5691
OR6C1	chr12	55714406	3	-	A	.	OR6C1:NM_001005182:exon1:c.23_24insA:p.T8fs,	rs5798345	dbSNP_114	7	3	0	9.1	Start	Yes	A1A1=821/A1R=2680/RR=2759
OR6C74	chr12	55641255	3	C	T	C	OR6C74:NM_001005490:exon1:c.C184T:p.R62X,	rs4522268	dbSNP_111	15	4	0	19.5	Internal	Yes	TT=491/TC=2555/CC=3457
OR6Q1	chr11	57799109	1	C	-	.	OR6Q1:NM_001005186:exon1:c.685delC:p.L229fs,	rs34846253	dbSNP_126	2	2	0	2.6	End	No	A1A1=205/A1R=1836/RR=4219
OR8I2	chr11	55861307	3	A	-	.	OR8I2:NM_001003750:exon1:c.524delA:p.H175fs,	rs144690814	dbSNP_134	1	1	0	1.3	Internal	Yes	A1A1=32/A1R=700/RR=5528
OR8I2	chr11	55861650	2	C	G	C	OR8I2:NM_001003750:exon1:c.C867G:p.Y289X,	rs61887097	dbSNP_129	1	1	0	1.3	End	Yes	GG=34/GC=718/CC=5742
OR9K2	chr12	55523587	2	T	-	.	OR9K2:NM_001005243:exon1:c.35delT:p.I12fs,	rs112695838	dbSNP_132	15	4	0	19.5	Start	Yes	A1A1=8/A1A2=0/A1R=0/A2A2=737/A2R=2847/RR=2668
OVCH1	chr12	29586714	1	TTTTC	-	.	OVCH1:NM_183378:exon27:c.3293_3297del:p.1098_1099del,	rs142135172	dbSNP_134	1	1	0	1.3	End	No	A1A1=4/A1R=50/RR=4014
OVCH2	chr11	7712471	2	C	T	C	OVCH2:NM_198185:exon15:c.G1668A:p.W556X,	rs4509745	dbSNP_111	12	3	0	15.6	End	Yes	TT=1815/TC=2638/CC=1532
P2RX5	chr17	3594277	3	G	-	.	P2RX5:NM_175081:exon3:c.333delC:p.P111fs,P2RX5:NM_002561:exon3:c.333delC:p.P111fs,	rs5818907	dbSNP_114	13	2	0	16.9	Internal	Yes	A1A1=2108/A1R=2593/RR=1559
PCDHGA8	chr5	140772902	3	C	-	.	PCDHGA8:NM_032088:exon1:c.519delC:p.S173fs,PCDHGA8:NM_014004:exon1:c.519delC:p.S173fs,	rs3214276	dbSNP_106	3	2	1	2.6	Internal	Yes	A1A1=140/A1R=1104/RR=4838
PEBP4	chr8	22570908	2	T	-	.	PEBP4:NM_144962:exon7:c.659delA:p.N220fs,	rs72311046	dbSNP_130	4	3	1	3.9	End	Yes	A1A1=2/A1A2=0/A1R=3/A2A2=629/A2R=2401/RR=2816
PGPEP1L	chr15	99511804	2	-	C	.	PGPEP1L:NM_001167902:exon5:c.332_333insG:p.V111fs,PGPEP1L:NM_001102612:exon5:c.494_495insG:p.V165fs,	rs5814919	dbSNP_114	15	10	0	19.5	End	Yes	A1A1=1194/A1R=2559/RR=2091
PIK3R6	chr17	8738639	3	G	-	A	PIK3R6:NM_001010855:exon8:c.596delC:p.A199fs,	.		1	1	0	1.3	Internal	Yes
PKD1L2	chr16	81183325	2	T	A	T	PKD1L2:NM_052892:exon28:c.A4723T:p.K1575X,	rs59980974	dbSNP_129	2	2	0	2.6	Internal	No	AA=35/AT=832/TT=5292
PKD1L2	chr16	81242150	3	TT	-	.	PKD1L2:NM_052892:exon4:c.706_707del:p.236_236del,PKD1L2:NM_001076780:exon4:c.706_707del:p.236_236del,	rs55980345	dbSNP_129	10	1	0	13	Internal	Yes	A1A1=614/A1A2=288/A1R=2453/A2A2=1/A2R=129/RR=2616
PKD1L2	chr16	81242198	3	G	A	G	PKD1L2:NM_052892:exon4:c.C658T:p.Q220X,PKD1L2:NM_001076780:exon4:c.C658T:p.Q220X,	rs7499011	dbSNP_116	16	3	0	20.8	Internal	Yes	AA=586/AG=2499/GG=3240
PKD1L3	chr16	72001136	3	G	A	G	PKD1L3:NM_181536:exon15:c.C2365T:p.R789X,	rs4788587	dbSNP_111	3	2	0	3.9	Internal	Yes	AA=92/AG=754/GG=1437
PKD2L1	chr10	102056016	3	G	A	G		rs7904983	dbSNP_116	1	1	0	1.3	Internal	Yes	AA=63/AG=619/GG=5821
PLA2G2C	chr1	20501582	3	G	A	G	PLA2G2C:NM_001105572:exon1:c.C106T:p.R36X,	rs12139100	dbSNP_120	8	4	0	10.4	Start	Yes	AA=246/AG=1956/GG=3927
PPP1R9B	chr17	48227384	3	-	GC	.	PPP1R9B:NM_032595:exon1:c.472_473insGC:p.R158fs,	rs10669850	dbSNP_119	5	4	0	6.5	Start	Yes	A1A1=3309/A1R=1/RR=11	Combined with same @+19
PRSS42	chr3	46871970	2	C	-	.	PRSS42:NM_182702:exon5:c.806delG:p.G269fs,	.		1	1	0	1.3	End	Yes	A1A1=0/A1R=3/RR=5707
PRSS48	chr4	152201018	3	-	CAGGT	.	PRSS48:NM_183375:exon2:c.123_124insCAGGT:p.W41fs,	rs71901196	dbSNP_130	7	4	0	9.1	Internal	Yes	A1A1=842/A1R=2288/RR=2748	Combined with -/GT,-/T,-GTCAG @+8
PSG6	chr19	43420568	3	A	-	.		.		1	1	0	1.3	Start	Yes
PTCHD3	chr10	27702256	3	-	C	.	PTCHD3:NM_001034842:exon1:c.918_919insG:p.L306fs,	rs112067123	dbSNP_132	8	4	0	10.4	Internal	Yes	A1A1=679/A1R=2751/RR=2830
PTTG2	chr4	37962609	2	AT	-	.	PTTG2:NM_006607:exon1:c.554_555del:p.185_185del,	rs200376306	dbSNP_131	2	2	0	2.6	End	Yes	A1A1=1/A1R=171/RR=6089
PXDNL	chr8	52284560	3	A	T	A	PXDNL:NM_144651:exon19:c.T3774A:p.C1258X,	rs117752382	dbSNP_132	2	1	0	2.6	Internal	Yes	TT=3/TA=154/AA=5989
RAB3D	chr19	11436126	2	C	-	G	RAB3D:NM_004283:exon5:c.608delG:p.G203fs,	.		1	1	0	1.3	End	Yes
RETNLB	chr3	108475993	3	-	GGGGATTA	.	RETNLB:NM_032579:exon1:c.40_41insTAATCCCC:p.L14_L15delinsX,	rs5851607	dbSNP_114	3	3	0	3.9	Start	Yes	A1A1=160/A1R=1635/RR=4466	Combined with -/GGATTAGG @+10
SCRN3	chr2	175292581	2	TCAAATTTATCAG	-	.	SCRN3:NM_024583:exon8:c.1233_1245del:p.411_415del,SCRN3:NM_001193528:exon8:c.1212_1224del:p.404_408del,	rs146529320	dbSNP_134	24	4	0	31.2	End	Yes	A1A1=509/A1R=2211/RR=3529	Combined with TTTATCAGTCAAA/- @+18
SEBOX	chr17	26692224	2	-	G	.	SEBOX:NM_001080837:exon1:c.28_29insC:p.W10fs,	rs11396339	dbSNP_131	77	4	0	100	Start	Yes
SETBP1	chr18	42456670	1	-	TCTT	.	SETBP1:NM_001130110:exon4:c.681_682insTCTT:p.L227fs,	rs3085861	dbSNP_102	29	3	0	37.7	End	No	A1A1=1150/A1R=1238/RR=920	Note ancestral allele
SIGLEC12	chr19	52004794	3	-	C	.	SIGLEC12:NM_053003:exon1:c.197_198insG:p.A66fs,	rs66949844	dbSNP_130	34	4	0	44.2	Start	Yes	A1A1=2645/A1R=2852/RR=763
SLC22A10	chr11	63057925	2	G	A	G	SLC22A10:NM_001039752:exon1:c.G288A:p.W96X,	rs1790218	dbSNP_89	11	2	1	13	Start	No	AA=1600/AG=3031/GG=1868
SLC22A10	chr11	63078479	1	A	-	.	SLC22A10:NM_001039752:exon10:c.1599delA:p.Q533fs,	rs10718324	dbSNP_119	1	1	0	1.3	End	No	A1A1=0/A1A2=0/A1R=42/A2A2=3/A2R=171/RR=5403
SLC22A24	chr11	62848487	3	A	C	A	SLC22A24:NM_001136506:exon9:c.T1503G:p.Y501X,	rs11231341	dbSNP_120	50	4	0	64.9	Internal	Yes	CC=1295/CA=819/AA=169
SLC2A8	chr9	130166017	3	C	T	C	SLC2A8:NM_014580:exon6:c.C802T:p.Q268X,	rs41276194	dbSNP_127	1	1	0	1.3	Internal	Yes	TT=0/TC=9/CC=6494
SLC41A3	chr3	125725269	2	AACA	-	.	SLC41A3:NM_001008485:exon12:c.1502_1505del:p.501_502del,SLC41A3:NM_001008486:exon11:c.1394_1397del:p.465_466del,	rs111477552	dbSNP_132	2	2	0	2.6	End	No	A1A1=242/A1R=1828/RR=4191
SLC5A9	chr1	48708228	2	G	T	G		rs850763	dbSNP_86	5	2	0	6.5	End	Yes	TT=140/TG=1646/GG=4717
SLC6A18	chr5	1240757	3	C	G	C	SLC6A18:NM_182632:exon7:c.C957G:p.Y319X,	rs7447815	dbSNP_116	5	3	0	6.5	Internal	Yes	GG=871/GC=2998/CC=2634
SLFN13	chr17	33772658	1	G	T	G		rs8072510	dbSNP_116	1	1	0	1.3	Start	No	TT=71/TG=1160/GG=5272
SPAG16	chr2	214215301	3	G	T	G		.		1	1	0	1.3	Internal	Yes
STK11IP	chr2	220477866	3	-	A	.	STK11IP:NM_052902:exon20:c.2489_2490insA:p.A830fs,	.		1	1	0	1.3	Internal	Yes
SUSD2	chr22	24584089	3	C	-	.		rs114640245	dbSNP_131	1	1	0	1.3	Internal	Yes
TIGD6	chr5	149374880	3	T	-	.	TIGD6:NM_030953:exon2:c.1032delA:p.Q344fs,	rs67506783	dbSNP_130	20	4	0	26	Internal	Yes	A1A1=2121/A1R=2873/RR=1266
TPSD1	chr16	1306560	3	G	-	.	TPSD1:NM_012217:exon2:c.126delG:p.Q42fs,	rs5815084	dbSNP_114	13	3	0	16.9	Internal	Yes	A1A1=496/A1R=2403/RR=3360
TRPM1	chr15	31294714	2	C	A	C	TRPM1:NM_002420:exon27:c.G4123T:p.E1375X,	rs3784589	dbSNP_107	1	1	0	1.3	End	Yes	AA=26/AC=704/CC=5214
UPB1	chr22	24916419	3	ATCA	-	.	UPB1:NM_016327:exon7:c.856_859del:p.286_287del,	.		1	1	0	1.3	Internal	Yes
USP29	chr19	57642782	2	C	A	A	USP29:NM_020903:exon4:c.C2739A:p.Y913X,	rs9973206	dbSNP_119	74	4	0	96.1	End	Yes	AA=5101/AC=1280/CC=121	Note chimp allele
VPS13B	chr8	100133706	1	T	G	G	VPS13B:NM_181661:exon8:c.T1239G:p.Y413X,	rs7460625	dbSNP_116	57	4	0	74	End	No	GG=3734/GT=2360/TT=409	Note chimp allele
VSIG10L	chr19	51835892	2	-	G	.	VSIG10L:NM_001163922:exon10:c.2577_2578insC:p.A859fs,	rs11402251	dbSNP_120	38	4	0	49.4	End	Yes	A1A1=3373/A1R=0/RR=1
VWA3B	chr2	98914482	3	C	-	G	VWA3B:NM_144992:exon24:c.3270delC:p.C1090fs,	.		1	1	0	1.3	Internal	Yes
ZFYVE19	chr15	41099899	2	-	GGGGC	.	ZFYVE19:NM_001077268:exon1:c.112_113insGGGGC:p.W38fs,	rs72227852	dbSNP_130	20	4	0	26	Start	No	A1A1=741/A1R=2341/RR=2664
ZMYND15	chr17	4645666	3	-	C	.		rs117858568	dbSNP_131	1	1	0	1.3	Internal	Yes
ZNF101	chr19	19790877	2	AT	-	.	ZNF101:NM_033204:exon4:c.1079_1080del:p.360_360del,	rs34704748	dbSNP_126	1	1	0	1.3	End	Yes	A1A1=24/A1R=292/RR=5944
ZNF233	chr19	44778796	2	G	-	.	ZNF233:NM_181756:exon5:c.1983delG:p.S661fs,	rs59660444	dbSNP_129	6	3	1	6.5	End	Yes	A1A1=781/A1R=1937/RR=3542
ZNF397	chr18	32834016	2	CAACG	-	.	ZSCAN30:NM_001166012:exon5:c.879_883del:p.293_295del,ZSCAN30:NM_001112734:exon4:c.879_883del:p.293_295del,	.		1	1	0	1.3	End	Yes
ZNF474	chr5	121488636	2	T	-	.	ZNF474:NM_207317:exon2:c.951delT:p.N317fs,	rs3217313	dbSNP_106	4	4	0	5.2	End	Yes	A1A1=270/A1R=1341/RR=4649
ZNF480	chr19	52803670	2	TG	-	.	ZNF480:NM_144684:exon2:c.5_6del:p.2_2del,	rs3217319	dbSNP_106	27	4	0	35.1	Start	Yes	A1A1=2531/A1R=2649/RR=1080
ZNF80	chr3	113955187	2	A	C	A	ZNF80:NM_007136:exon1:c.T735G:p.Y245X,	rs3732781	dbSNP_107	13	4	0	16.9	End	Yes	CC=330/CA=2024/AA=4149
ZNF844	chr19	12187334	2	G	T	G	ZNF844:NM_001136501:exon4:c.G1399T:p.E467X,	.		1	1	0	1.3	End	Yes	TT=0/TG=3/GG=2280
ZNF880	chr19	52887146	3	A	-	.	ZNF880:NM_001145434:exon4:c.313delA:p.K105fs,	rs34470614	dbSNP_126	20	4	0	26	Internal	Yes	A1A1=911/A1R=2351/RR=2570
