# Supplementary material for: Autozygome Sequencing Expands the Horizon of Human Knockout Research and Provides Novel Insights into Human Phenotypic Variation
Source: PLoS Genet. 2013 Dec 19;9(12):e1004030. doi: 10.1371/journal.pgen.1004030 (PMC3868571; doi:10.1371/journal.pgen.1004030)
Supplement: Table S3 — List of genes with a confirmed LoF and an associated OMIM entry for a strong phenotype, but for which we could not observe a phenotype. (XLSX) [file pgen.1004030.s005.xlsx]

## Sheet: Sheet1
Gene	Cases	Score	Locus	Diseases
ACY1	1	3	3p21.2	Aminoacylase 1 deficiency, 609924 (3)
CLDN16	6	3	3q28	Hypomagnesemia 3, renal, 248250 (3)
UPB1	1	3	22q11.23	Beta-ureidopropionase deficiency, 613161 (3)
NLRP12	1	2	19q13.42	Familial cold autoinflammatory syndrome 2, 611762 (3)
TRPM1	1	2	15q13.3	Night blindness, congenital stationary, type 1C, 613216 (3)
SETBP1	29	1	18q12.3	Schinzel-Giedion midface retraction syndrome, 269150 (3)
VPS13B	57	1	8q22.2	Cohen syndrome, 216550 (3)
