# Supplementary material for: Autozygome Sequencing Expands the Horizon of Human Knockout Research and Provides Novel Insights into Human Phenotypic Variation
Source: PLoS Genet. 2013 Dec 19;9(12):e1004030. doi: 10.1371/journal.pgen.1004030 (PMC3868571; doi:10.1371/journal.pgen.1004030)
Supplement: Table S4 — Summary of known functions and potential LoF phenotypes for each reported gene. (XLSX) [file pgen.1004030.s006.xlsx]

## Sheet: Sheet1
Gene	Related function	Category	Potential phenotypic consequence of LoF variants
ABCA10	Cholesterol-regulated ABC transporter Widely expressed, highly expressed in skeletal muscle, heart, brain and gastrointestinal tract	3	May play a role in macrophage lipid homeostasis
ACOXL	Participate in fatty acid beta-oxidation, fatty acid metabolic process, oxidation and reduction,belongs to the acyl-CoA oxidase family	3	Polymorphisms in ACOXL were associated with risk of CLL incidence
ACY1	Cleaves acetylated L-amino acids into L-amino acids and an acetyl group	3	Inability to salvage acetylated amino acids
ALS2CL	ALS2CLplays a roles in RAB5-mediated vesicle/membrane trafficking and dynamics in cells	3	No available data
ALS2CR11	Not fully uncharacterized	2	No available data
ANAPC7	Interact directly with the coactivators CBP and p300 This interaction stimulates intrinsic CBP/p300 acetyltransferase activity and potentiates CBP/p300-dependent transcription	3	No available data
ARMS2	localized to the mitochondria and proposed to play a key role in age-related macular degeneration	3	Several studies had suggested specific age-related macular degeneration (ARMD8) susceptibility to be related to polymorphism in this gene
ASB15	Predicted substrate-recognition component of a SCF-like ECS (Elongin-Cullin-ROC-box protein) E3 ubiquitin-protein ligase complex which mediates the ubiquitination and subsequent proteasomal degradation of target proteins	3	No available data
C10orf113	Not fully uncharacterized	3	No available data
C11orf40	Not fully uncharacterized	3	No available data
C12orf60	Not fully uncharacterized	2	No available data
C14orf118	Not fully uncharacterized	2	No available data
C17orf107	Not fully uncharacterized	1	No available data
C17orf57	Not fully uncharacterized	3	No available data
C17orf77	Not fully uncharacterized	3	No available data
C22orf33	Not fully uncharacterized	3	No available data
C2orf83	Not fully uncharacterized	2	No available data
C3orf14	Not fully uncharacterized	2	No available data
C6orf97	Not fully uncharacterized	3	No available data
C7orf29	Not fully uncharacterized	2	No available data
CAPN11	Calcium-regulated non-lysosomal thiol-protease which catalyzes limited proteolysis of substrates involved in cytoskeletal remodeling and signal transduction, highest expression in testis	3	No available data
CASP12	Caspase 12 (gene/pseudogene )a cysteine proteases that cleave C-terminal aspartic acid residues on their substrate molecules	3	Full-length CASP12 expression is associated with susceptibility to infection and sepsis, multiple LoF alleles are present which had an enhancing effect on Immune recognition lipopolysaccharide
CCDC153	Not fully uncharacterized	3	No available data
CDCP2	Predicted to have oxidoreductase activity and is potentially involved in cholesterol biosynthesis and electron transport	2	No available data
CELA1	Breaks down elastin, the specific protein of elastic fibers, and digests other proteins such as fibrin, hemoglobin, and albumin	3	Might affect wound healing
CHST15	Sulfotransferase that contribute to chondroitin sulfate A senthysis, May also act as a B-cell receptor involved in BCR mediated early activation that control regulatory signals key to B-cell development and regulation of B-cell-specific RAG expression	1	This protein is involved in chondroitin sulfate synthesis and B-cell singling loss of this protein might affect connective tissue in which chondroitin sulfate is present and might modulate B-cell response
CILP	Probably plays a role in cartilage scaffolding may act by antagonizing TGF-beta1 and IGF1 functions	2	Loss of function alleles might influence intervertebral disc structure and related disease susceptibility
CLDN16	Expressed at renal epithelial cells of the thick ascending limb of the Henle loop, where it plays a central role in the reabsorption of divalent cations	3	OMIM phenotype 248250
CLDN5	Plays a role in tight junction-specific obliteration of the intercellular space	2	Loss of CLDN5 might influence tight junction efficiency as a barrier between compartments
CLECL1	A type II transmembrane C-type lectin-like protein expressed on dendritic cells (DCs) and B cells It interacts with subsets of T cells as a co-stimulatory molecule that enhances interleukin-4 production	3	Modulation of immune response
CPNE1	Calcium-dependent protein and has a broad tissue distribution and it may function in membrane trafficking	3	No available data
CYP2F1	Known to dehydrogenate 3-methylindole, an endogenous toxin derived from the fermentation of tryptophan, as well as xenobiotic substrates such as naphthalene and ethoxycoumarin	3	CYP2F1 is expressed in lung tissue and is involved in the metabolism of various pneumotoxicants with potential carcinogenic effects, such LoF variants might affect the rate of toxins produced by CYP2F1
DCNP1	Predominantly expressed in dendritic cells detected in brain and skeletal muscle Highly expressed in mature dendritic cells and at a lower level in immature dendritic cells	3	No available data
DHDH	Catalyze the nDP1-linked oxidation of transdihydrodiols of aromatic hydrocarbons to corresponding catechols	3	The LoF variant might cause decrease in toxic byproducts in the gut
DHRS4L2	This gene encodes a member of the short chain dehydrogense reductase family The encoded protein may be an nDPH dependent retinol oxidoreductase	1	No available data
DNAJA4	A HSP40 chaperone protein	2	Loss of DnJA4 might be compensated by other HSP40 in forming the Hsp40-Hsp70 chaperone machinery
DNAJC28	A chaperone protein	2	No available data
DPRX	Putative transcription factor member of the DPRX homeobox gene family	2	No available data
DYX1C1	Involved in neuronal migration during development of the cerebral neocortex, is thought to regulate the stability and proteasomal degradation of the estrogen receptors that play an important role in neuronaldifferentiation, survival and plasticity	1	The same stop-gain SNP identified in this gene was independently found to be associated with Dyslexia in a total of 107 dyslexic individuals
EBLN2	The protein sequence shares significant similarity to the Born disease viruses nucleoprotein gene	3	No available data
EPDR1	A type II transmembrane protein that is similar to two families of cell adhesion molecules, the protocadherins and ependymins, This protein may play a role in calcium-dependent cell adhesion	2	No available data
FAM111B	Family with sequence similarity 111, member B	2	No available data
FAM166B	Not fully uncharacterized	1	No available data
FAM187B	Family with sequence similarity 187, member B	3	No available data
FAM81B	Family with sequence similarity 81, member B	3	No available data
FBXL21	F-box and leucine-rich repeat protein 21 (gene/pseudogene)	3	No available data
FLG2	A member of the S100-fused type protein family and FLG2 transcripts were shown to be present in skin, thymus, tonsils, stomach, testis and placenta	2	FLG2 is initially expressed by upper granular cells, proteolytically processed and deposited in the stratum granulosum and stratum corneum layers of normal epidermis Thus, FLG2 and filaggrin (which shares sequence similarity with FLG2) may have overlapping and perhaps synergistic roles in the formation of the epidermal barrier, protecting the skin from environmental insults and the escape of mois…
FMO2	Flavin containing monooxygense 2	3	Gene is inactivated in the majority of humans, but has been observed to produce a functional protein in 20% of african americans, having the functional protein increases the risk of pulmonary toxicity when exposed to thioureas
FUK	Catalyzes the phosphorylation of L-fucose to form beta-L-fucose 1-phosphate	3	Loss of one of two pathways that produce GDP-Fucose, and inability to utilize free fucose, individuals might have intermittent presence of a reducing sugar in urine
FUT2	Galactoside 2-L-fucosyltransferase enzyme involved in the creation of a precursor of the H antigen	3	Loss of secreted -L-fucosyltransferase in glandular tissue
GAB4	GRB2-associated binding protein family, member 4	3	No available data
GABARAPL2	GABARAPL2 showed activity as a soluble transport factor, it interacted with N-ethylmaleimide-sensitive factor and stimulated its ATPase activity, and interacted with the Golgi v-SnRE in an NSF-dependent manner	2	GABARAPL2 has been shown to modulate autophagy in cells , the loss of GABARAPL2 might be compensated by other proteins in the autophagy machinery
GDPD4	Glycerophosphodiester phosphodiesterase domain containing 4	3	No available data
GLT6D1	Glycosyltransferase 6 domain containing 1 (pseudogene)	3	No available data
GLYATL3	Glycine-N-acyltransferase-like 3, Acyltransferase which transfers the acyl group to the N-terminus of glycine	3	No available data
GPATCH4	Not fully uncharacterized	2	No available data
HAP1	HAP1 binds to huntingtin in a glutamine-repeat length-dependent manner, and also reacts with cytoskeleton proteins, namely the p150(Glued) subunit of dynactin and the pericentriolar protein PCM1 Various observations suggested that HAP1 may function as an adaptor protein using coiled coils to mediate interactions among cytoskeletal, vascular, and motor proteins Thus, HAP1 may play a role in vesicl…	2	Disruption of this function could contribute to the neuronal dysfunction and might serve as a modifier of severity of Huntington's disease HD
HEATR4	HEAT repeat containing 4	3	No available data
HELB	Helicase B	3	No available data
HRC	A luminal sarcoplasmic reticulum protein with an ability to bind low-density lipoprotein with high affinity, is thought to play a role in the regulation of calcium sequestration and release in the sarcoplasmic reticulum of skeletal and cardiac muscle cells	3	No available data
IDI2	The enzyme isopentenyl diphosphate isomerase 2 transforms unreactive isopentenyl diphosphate (IPP) into its reactive isomer that participate in further downstream reactions, isoprenoid biosynthetic pathway products include prenylated proteins and cholesterol and farnesyl diphosphate (FPP)2 and geranyl-geranyl diphosphate (GGPP), compounds required for the isoprenylation of various G proteins, IDI…	2	IDI2 and IDI1 are both expressed in muscles suggesting overlap in function, variation in activity of IDI2 is thought to influence the incidence of rhabdomyolysis induced by statin-based lipid lowering drugs
IDO2	The first and rate-limiting step in this pathway is the conversion of tryptophan to N-formylkynurenine, which is performed by either of three enzymes, tryptophan 2,3-dioxygense, indoleamine 2,3-dioxygense and indoleamine 2,3-dioxygense-2 (IDO2)	2	Loss of IDO2 could be compensated by one of the other two enzymes also a specific IDO2 cellular immune response correlated with the functional status of the IDO2 protein Hence, the induction of IDO2-specific T cells in peripheral blood required the presence of a functional IDO2 protein and, consequently, is restricted to individuals that are not homozygous for the stop codon
IL17RB	Receptor for the pro-inflammatory cytokines IL17B and IL17E is thought to play a role in controlling the growth and/or differentiation of hematopoietic cells	2	Knockout of IL17RB might affect cellular response to IL17B and IL17E (IL25)
KIAA1751	Not fully uncharacterized	1	No available data
KRT24	A Structural protein which form the intermediate filament along with actin microfilaments and microtubules, compose the cytoskeleton of epithelial cells	3	Modulation of the physical properties of keratin related structures eg, hair, skin and nails
KRTAP1-1	The keratin associated proteins form a matrix of keratin intermediate filaments which contribute to the structure of hair fibers	3	Modulation of the physical properties of keratin related structures eg, hair, skin and nails
KRTAP13-2	In the hair cortex, hair keratin intermediate filaments are embedded in an interfilamentous matrix, consisting of hair keratin-associated proteins (KRTAP), which are essential for the formation of a rigid and resistant hair shaft through their extensive disulfide bond cross-linking with abundant cysteine residues of hair keratins	2	Modulation of the physical properties of keratin related structures eg, hair, skin and nails
KRTAP19-6	In the hair cortex, hair keratin intermediate filaments are embedded in an interfilamentous matrix, consisting of hair keratin-associated proteins (KRTAP), which are essential for the formation of a rigid and resistant hair shaft through their extensive disulfide bond cross-linking with abundant cysteine residues of hair keratins The matrix proteins include the high-sulfur and high-glycine-tyrosi…	2	Modulation of the physical properties of keratin related structures eg,hair,skin and nils
LCN10	May play a role in male Fertility is thought to act as a retinoid carrier protein within the epididymis	2	Modulation of Fertility
LGALS8	Beta-galactoside-binding animal lectins with conserved carbohydrate recognition domains (CRDs) Galectins are involved in various biologic processes, including cell signaling proliferative control, cell adhesion, and cell migration LGALS8 monitors endosomal and lysosomal integrity and detects bacterial invasion by binding host glycans exposed on damaged pathogen-containing vacuoles	2	Knockout of LGALS8 might render cells susceptible to intracellular pathogens and had been linked to salmonella susceptibility
MDP1	Magnesium-dependent phosphatase act on protein-bound fructosamine 6-phosphates by removal of the phosphate group rendering fructosamines substrates to the deglycation mechanism	2	Knockout of MDP1 is expected to leave the deglycating mechanism unable to remove protein-bound fructosamine 6-phosphates and as a consequence increased levels of glycated proteins
MOB3C	The protein encoded by this gene is similar to the yeast Mob1 protein Yeast Mob1 binds Mps1p, a protein kinse essential for spindle pole body duplication and mitotic checkpoint regulation	1	No available data
MRPS34	Component of the mitochondrial ribosome small subunit (28S)	2	No available data
MS4A12	A cell surface protein found primarily in the apical membrane of colonocytes	3	No available data
MS4A14	May be involved in signal transduction as a component of a multimeric receptor complex	2	No available data
MSLNL	Mesothelin-like (non-functional in humans)	3	No available data
MYCT1	May regulate certain MYC target genes, MYC seems to be a direct upstream transcriptional activator	3	No available data
MYO3B	An actin-dependent motor protein that contain amino-terminal kinase domains and are expressed in photoreceptors	3	Might be a modifier of ciliopathy phenotype in the eyes
NLRC3	May modulate T-cell activation and had been shown to decreases the transcription of genes that are normally up-regulated after T-cell stimulation	3	Modulation of immune response
NLRP12	NLRP12 is an inflammasome component regulating IL-18 and IL-1β levels, plays a role in recognizing Y pestis and contributes to in vivo resistance to infection with Y pestis strains	2	OMIM phenotype 611762
NPSR1	A member of the G protein-coupled receptor 1 family and encodes a plasma membrane protein, receptor for neuropeptide S, it may mediate its action, such as inhibitory effect on cell growth Involved in pathogenesis of asthma and other IgE-mediated diseases	2	Mutations in this gene had been linked to asthma susceptibility
NUPL2	Required for the export of mRNA containing poly(A) tails from the nucleus into the cytoplasm it may participate in the docking of HIV-1 viral Vpr at the nuclear envelope	3	No available data
OR10AD1	Olfactory receptor	3	Modulation of olfactory perception
OR10X1	Olfactory receptor	2	Modulation of olfactory perception
OR11G2	Olfactory receptor	3	Modulation of olfactory perception
OR13A1	Olfactory receptor	2	Modulation of olfactory perception
OR13C5	Olfactory receptor	2	Modulation of olfactory perception
OR13D1	Olfactory receptor	2	Modulation of olfactory perception
OR1B1	Olfactory receptor	3	Modulation of olfactory perception
OR1J2	Olfactory receptor	3	Modulation of olfactory perception
OR2AG2	Olfactory receptor	3	Modulation of olfactory perception
OR2B11	Olfactory receptor	3	Modulation of olfactory perception
OR2L8	Olfactory receptor	2	Modulation of olfactory perception
OR2T12	Olfactory receptor	3	Modulation of olfactory perception
OR2T4	Olfactory receptor	3	Modulation of olfactory perception
OR2V2	Olfactory receptor	3	Modulation of olfactory perception
OR2W3	Olfactory receptor	2	Modulation of olfactory perception
OR4C16	Olfactory receptor	2	Modulation of olfactory perception
OR4P4	Olfactory receptor	3	Modulation of olfactory perception
OR4X1	Olfactory receptor	2	Modulation of olfactory perception
OR51F1	Olfactory receptor	3	Modulation of olfactory perception
OR51I2	Olfactory receptor	2	Modulation of olfactory perception
OR51Q1	Olfactory receptor	2	Modulation of olfactory perception
OR52A1	Olfactory receptor	2	Modulation of olfactory perception
OR52B4	Olfactory receptor	3	Modulation of olfactory perception
OR52D1	Olfactory receptor	3	Modulation of olfactory perception
OR52N1	Olfactory receptor	3	Modulation of olfactory perception
OR52N4	Olfactory receptor	3	Modulation of olfactory perception
OR5B3	Olfactory receptor	3	Modulation of olfactory perception
OR5K3	Olfactory receptor	2	Modulation of olfactory perception
OR5K4	Olfactory receptor	2	Modulation of olfactory perception
OR5M11	Olfactory receptor	3	Modulation of olfactory perception
OR6C1	Olfactory receptor	3	Modulation of olfactory perception
OR6C74	Olfactory receptor	3	Modulation of olfactory perception
OR6Q1	Olfactory receptor	1	Modulation of olfactory perception
OR8I2	Olfactory receptor	3	Modulation of olfactory perception
OR9K2	Olfactory receptor	2	Modulation of olfactory perception
OVCH1	Ovochymase 1	1	No available data
OVCH2	Ovochymase 2 (gene/pseudogene)	2	No available data
P2RX5	Receptor for ATP that acts as a ligand-gated ion channel	3	Modulation of pain perception, the reported frame-shifting variant was shown to provoke an immunological response due to differential protein sequence of the Wild-type P2RX5 and the mutant protein
PCDHGA8	Potential calcium-dependent cell-adhesion protein May be involved in the establishment and maintenance of specific neuronal connections in the brain	3	No available data
PEBP4	Seems to promote cellular resistance to TNF-induced apoptosis by inhibiting activation of the Raf-1/MEK/ERK pathway, JNK and phosphatidylethanolamine externlization	2	No available data
PGPEP1L	Pyroglutamyl-peptidase I-like	2	No available data
PIK3R6	Regulatory subunit of the PI3K gamma complex, acts as an adapter to drive activation of PIK3CG by G beta gamma proteins	3	No available data
PKD1L2	May function as an ion-channel regulator or functions as a G-protein-coupled receptor	3	No available data
PKD1L3	May function as an ion-channel regulator May function with PKD2L1 as heteromeric taste channels	3	Modulation of sour taste perception
PKD2L1	May function as a subunit of an ion channel and act as a transducer of calcium-mediated signaling	3	Modulation of sour taste perception
PLA2G2C	inactive phospholipase	3	No available data
PPP1R9B	PPP1R9B is a regulatory subunit of protein phosphatase-1 catalytic subunit and is highly enriched in dendritic spines	3	Modulation of both glutamatergic synaptic transmission and dendritic morphology
PRSS42	Serine protease 42	2	No available data
PRSS48	Serine protease 48	3	No available data
PSG6	This gene is a member of the pregnancy-specific glycoprotein (PSG) gene family the PSG genes are a subgroup of the carcinoembryonic antigen (CEA) family of immunoglobulin-like genes The PSG genes are expressed by placental trophoblasts and released into the maternal circulation during pregnancy, and are thought to be essentialfor maintenance of normal pregnancy	3	No available data
PTCHD3	Thought play a role in sperm development	3	Modulation of Fertility
PTTG2	PTTG2 is expressed in normal pituitary and in some other normal tissues, and has moderately elevated expression in some pituitary tumors	2	No available data
PXDNL	Peroxidasin-like protein, endonuclease activity selectively degrading some target mRNA while they are engaged by translating ribosomes, among which albumin and beta-globin mRNA also known to associates with polysomes	3	No available data
RAB3D	Probably involved in regulated exocytosis and had been shown to play a role in osteoclastic bone resorption	2	Loss of RAB3D might affect bone remodeling
RETNLB	Resistin-like molecule beta has been shown to increase hepatic glucose synthesis	3	Modulation of insulin responsiveness and glucose production
SCRN3	Secernin 3	2	No available data
SEBOX	Play a key role in coordinating gene expression during development involved in the control of specification of mesoderm and endoderm	2	The human protein has substitutions at the normally invariant residues asn51 and arg53, suggesting it may be nonfunctional so there might not be any consequenes to this variant
SETBP1	SET-binding protein	1	OMIM phenotype 269150
SIGLEC12	Putative adhesion molecule that mediates sialic-acid dependent binding to cells	3	No available data
SLC22A10	Organic anion transporter detected in fetal and adult liver, and in adult kidney	2	Might influence the transport of certain organic acid in liver and kidney
SLC22A24	Transmembrane protein that function as uniporter, symporter, and antiporter to transport organic ions across cell membranes	3	Modulation of organic transport across cell membranes
SLC2A8	Insulin-regulated facilitative glucose transporter that binds cytochalasin B in a glucose-dependent manner seems to be a dual-specific sugar transporter as it is inhibited by fructose	3	No available data
SLC41A3	Cation transmembrane transporter that belongs to the SLC41A transporter family	2	No available data
SLC5A9	Involved in sodium-dependent transport of D-mannose, D-glucose and D-fructose expressed in the small intestine, kidney and liver	2	Evidence suggest that SGLT4 would have unique physiological functions in mannose transport in the intestine, loss of SGLT4 and mannose transport can be compensated by synthesis of mannose through metabolism of fructose
SLC6A18	Functions as a sodium and chloride-dependent neutral amino acid transporter	3	Modulation of glycine transport
SLFN13	SLFN13 schlafen family member 13 (not fully uncharacterized)	1	No available data
SPAG16	Necessary for sperm flagellar function, plays a role in motile ciliogenesis may help to recruit STK36 to the cilium or apical surface of the cell to initiate subsequent steps of construction of the central pair apparatus of motile cilia	3	Modulation of Fertility
STK11IP	May regulate STK11/LKB1 function by controlling its subcellular localization	3	No available data
SUSD2	Sushi domain-containing protein 2 a Single-pass type I membrane protein	3	No available data
TIGD6	Tigger transposable element-derived protein 6	3	No available data
TPSD1	Tryptase is the major neutral protease present in mast cells and is secreted upon the coupled activation-degranulation response of this cell type	3	No available data
TRPM1	Cation channel essential for the depolarizing photoresponse of retinal ON bipolar cells	2	OMIM phenotype 613216
UPB1	Converts N-carbamyl-beta-aminoisobutyric acid and N-carbamyl-beta-alanine to, respectively, beta-aminoisobutyric acid and beta-alanine, ammonia and carbon dioxide	3	Variation in pyrimidine degradation pathway that has been reported to be of benign consequences
USP29	Not fully uncharacterized	2	No available data
VPS13B	This gene encodes a potential transmembrane protein that may function in vesicle-mediated transport and sorting of proteins within the cell This protein may play a role in the development and the function of the eye, hematological system, and central nervous system	1	OMIM phenotype 216550
VSIG10L	Not fully uncharacterized	2	No available data
VWA3B	Von Willebrand factor A domain-containing protein 3B	3	No available data
ZFYVE19	Transcription factor	2	Modulation of transcription
ZMYND15	Acts as a transcriptional repressor through interaction with histone deacetylases (HDACs) is thought to regulate haploid genes important for spermatogenesis	3	Modulation of transcription
ZNF101	Transcription factor	2	Modulation of transcription
ZNF233	Transcription factor	2	Modulation of transcription
ZNF397	Transcription factor	2	Modulation of transcription
ZNF474	Transcription factor	2	Modulation of transcription
ZNF480	Transcription factor	2	Modulation of transcription
ZNF80	Transcription factor	2	Modulation of transcription
ZNF844	Transcription factor	2	Modulation of transcription
ZNF880	Transcription factor	3	Modulation of transcription
