# Supplementary material for: Autozygome Sequencing Expands the Horizon of Human Knockout Research and Provides Novel Insights into Human Phenotypic Variation
Source: PLoS Genet. 2013 Dec 19;9(12):e1004030. doi: 10.1371/journal.pgen.1004030 (PMC3868571; doi:10.1371/journal.pgen.1004030)
Supplement: Table S5 — Exome sequencing quality indicators. Sample Name: Exome accesion number, Total reads: Number of raw reads from the NGS. (XLSX) [file pgen.1004030.s007.xlsx]

## Sheet: Sheet1
Sample Name	Total reads	% Coverage of target regions (more than 10X)	% Coverage of target regions (more than 1X)	% On-target reads (out of total reads)	Mean read depth of target regions	Median read depth of target regions
06DG00549	49473996	0.734	0.913	0.558	35.5X	29.0X
08DG00008	67644722	0.801	0.929	0.568	49.0X	42.0X
08DG00038	64272820	0.876	0.945	0.592	49.9X	46.0X
08DG00039	68925036	0.885	0.949	0.599	54.2X	51.0X
08DG00171	70404888	0.883	0.948	0.571	53.0X	48.0X
08DG00172	74184054	0.88	0.946	0.599	58.1X	54.0X
08DG00379	69971164	0.873	0.947	0.559	51.8X	45.0X
08DG00487	59411426	0.854	0.945	0.548	43.4X	37.0X
08DG00531	62477248	0.843	0.947	0.436	35.8X	34.0X
08DG0468	60004108	0.813	0.935	0.639	48.6X	43.0X
08DG0576	77230042	0.788	0.922	0.638	62.3X	47.0X
08G00095	32927238	0.744	0.911	0.647	28.5X	25.0X
09DG00054	63100124	0.86	0.946	0.596	48.8X	44.0X
09DG00112	68132212	0.872	0.945	0.593	53.0X	48.0X
09DG00114	66764634	0.875	0.948	0.558	49.4X	44.0X
09DG00134	66362104	0.872	0.944	0.597	51.9X	48.0X
09DG00182	94309942	0.863	0.95	0.378	46.7X	43.0X
09DG00210	89970386	0.89	0.949	0.486	56.4X	55.0X
09DG00220	83287602	0.867	0.948	0.475	51.6X	47.0X
09DG00430	58907620	0.73	0.908	0.594	46.3X	34.0X
09DG00658	87333074	0.834	0.938	0.633	73.9X	63.0X
09DG00687	85348422	0.894	0.951	0.605	66.7X	61.0X
09DG00705	60491872	0.827	0.947	0.469	37.2X	33.0X
09DG00758	56617222	0.81	0.932	0.63	45.3X	41.0X
09DG01363	65862936	0.868	0.946	0.608	51.9X	47.0X
09DG01415	67219730	0.866	0.944	0.531	46.0X	44.0X
09DG0351	65964662	0.853	0.947	0.613	51.8X	46.0X
09DG0980	62070500	0.819	0.931	0.663	52.1X	46.0X
09DG0991	77210260	0.884	0.943	0.558	57.1X	51.0X
09DG1283	66771604	0.853	0.947	0.464	40.6X	38.0X
09DG1472	60837482	0.829	0.94	0.495	38.7X	35.0X
09DG1567	64796208	0.821	0.945	0.437	37.1X	33.0X
09DG1635	61040086	0.87	0.946	0.612	47.7X	45.0X
10DG-1336	49538470	0.798	0.94	0.559	37.5X	33.0X
10DG00018	68515226	0.874	0.945	0.552	50.4X	44.0X
10DG01705	54941488	0.832	0.937	0.64	44.9X	41.0X
10DG0611	70370832	0.866	0.943	0.594	54.9X	49.0X
10DG0703	69756708	0.893	0.95	0.567	52.4X	48.0X
10DG0914	124166328	0.898	0.948	0.407	66.1X	63.0X
10DG1175	99640436	0.891	0.95	0.477	62.5X	59.0X
10DG1247	73313926	0.891	0.95	0.594	57.2X	53.0X
10DG1275	64186080	0.858	0.948	0.51	42.8X	39.0X
10DG1365	34704120	0.758	0.916	0.638	29.6X	27.0X
10DG1542	109889878	0.914	0.954	0.581	84.3X	76.0X
10DG1590	55896934	0.798	0.93	0.614	43.8X	39.0X
10DG1721	34622384	0.734	0.921	0.662	28.9X	25.0X
10DG1873	67567886	0.828	0.937	0.635	57.0X	50.0X
10DG1994	76312708	0.893	0.949	0.591	59.2X	55.0X
10DG2027	76540768	0.884	0.948	0.66	65.0X	60.0X
10DG340	111134128	0.916	0.955	0.568	83.3X	75.0X
11DG0029	35164304	0.761	0.911	0.662	31.4X	28.0X
11DG0069	73087436	0.872	0.942	0.569	54.9X	49.0X
11DG0266	116535050	0.908	0.955	0.577	88.7X	77.0X
11DG0268	45377824	0.769	0.928	0.573	35.1X	30.0X
11DG0365	77301238	0.875	0.946	0.512	51.5X	49.0X
11DG0419	61611038	0.851	0.947	0.583	47.1X	41.0X
11DG0424	55079656	0.801	0.932	0.582	43.1X	38.0X
11DG0608	59815620	0.858	0.944	0.597	46.5X	42.0X
11DG0673	77550278	0.878	0.94	0.6	61.0X	57.0X
11DG0725	63545196	0.865	0.943	0.618	50.9X	46.0X
11DG0832	77447782	0.88	0.944	0.668	66.5X	62.0X
11DG0845	113833232	0.882	0.937	0.655	95.8X	82.0X
11DG0939	62425852	0.789	0.929	0.563	44.7X	38.0X
11DG0966	69206426	0.789	0.928	0.555	49.2X	40.0X
11DG1170	60633270	0.86	0.945	0.604	47.5X	43.0X
11DG1368	59598714	0.863	0.948	0.589	45.6X	41.0X
11DG1376	64756702	0.865	0.949	0.585	49.4X	44.0X
11DG1536	63562798	0.871	0.949	0.595	49.1X	45.0X
11DG1674	64093538	0.862	0.943	0.593	49.4X	44.0X
11DG1725	120243448	0.875	0.944	0.364	57.0X	56.0X
11DG1768	90513222	0.895	0.95	0.6	71.3X	65.0X
11DG1917	87448264	0.883	0.95	0.591	68.2X	60.0X
11DG2039	68529940	0.871	0.949	0.591	52.9X	47.0X
11DG2135	86192802	0.886	0.953	0.48	54.2X	49.0X
11DG275	83390530	0.869	0.951	0.458	49.9X	44.0X
07DG0032	68707210	0.811	0.929	0.652	56.1X	48.0X
11DG0058	60354670	0.869	0.947	0.603	46.6X	43.0X
