# Supplementary material for: Autozygome Sequencing Expands the Horizon of Human Knockout Research and Provides Novel Insights into Human Phenotypic Variation
Source: PLoS Genet. 2013 Dec 19;9(12):e1004030. doi: 10.1371/journal.pgen.1004030 (PMC3868571; doi:10.1371/journal.pgen.1004030)
Supplement: Table S6 — List of confirmed autosomal heterozygous LoF variants with an associated OMIM entry for a disease phenotype. Gene: Gene symbol, Chr: Chromosome, Position: Variant start position, RefAllele: Reference allele, AltAllele: Observed allele, Annotation: Variant effect, ObsFreq: Observed homozygous frequency (of non ref. genotype), dbSNP: rs ID in dbSNP, MIMID: OMIM ID of disease phenotype association, Diseases: Disease phenotypes from OMIM (XLSX) [file pgen.1004030.s008.xlsx]

## Sheet: Sheet1
Gene	Chr	Position	RefAllele	AltAllele	Annotation	ObsFreq	dbSNP	MIMID	Diseases
ABCG5	chr2	44050063	G	A	ABCG5:NM_022436:exon10:c.C1336T:p.R446X,	1.3	.	605459	Sitosterolemia, 210250 (3)
ABHD12	chr20	25281489	G	A	ABHD12:NM_001042472:exon13:c.C1189T:p.Q397X,	2.6	.	613599	Polyneuropathy, hearing loss, ataxia, retinitis pigmentosa, and cataract, 612674 (3)
ACAD8	chr11	134129609	T	-	ACAD8:NM_014384:exon6:c.675delT:p.P225fs,	1.3	.	604773	Isobutyryl-CoA dehydrogenase deficiency, 611283 (3)
ACY1	chr3	52020668	-	G	ACY1:NM_001198897:exon8:c.574_575insG:p.S192fs,ACY1:NM_001198896:exon6:c.358_359insG:p.S120fs,ACY1:NM_001198895:exon8:c.574_575insG:p.S192fs,ACY1:NM_001198898:exon7:c.469_470insG:p.S157fs,ACY1:NM_000666:exon8:c.574_575insG:p.S192fs,	1.3	.	104620	Aminoacylase 1 deficiency, 609924 (3)
ALMS1	chr2	73675226	-	GC	ALMS1:NM_015120:exon8:c.1569_1570insGC:p.S523fs,	2.6	.	606844	Alstrom syndrome, 203800 (3)
ANGPTL3	chr1	63063295	G	-	ANGPTL3:NM_014495:exon1:c.58delG:p.D20fs,	1.3	.	604774	Hypobetalipoproteinemia, familial, 2, 605019 (3)
APOB	chr2	21234592	G	-	APOB:NM_000384:exon26:c.5148delC:p.A1716fs,	1.3	.	107730	Hypercholesterolemia, due to ligand-defective apo B, 144010 (3) ; Hypobetalipoproteinemia (3) ; Hypobetalipoproteinemia, normotriglyceridemic (3)
ATP5E	chr20	57605366	C	A	ATP5E:NM_006886:exon2:c.G151T:p.E51X,ATP5E:NM_001001977:exon2:c.G151T:p.E51X,	2.6	.	606153	Mitochondrial complex V (ATP synthase) deficiency, nuclear type 3, 614053 (3)
CD36	chr7	80285889	A	-	CD36:NM_001127443:exon3:c.154delA:p.K52fs,CD36:NM_001001547:exon4:c.154delA:p.K52fs,CD36:NM_001127444:exon2:c.154delA:p.K52fs,CD36:NM_001001548:exon4:c.154delA:p.K52fs,CD36:NM_000072:exon4:c.154delA:p.K52fs,	1.3	.	173510	Platelet glycoprotein IV deficiency, 608404 (3) ; [Macrothrombocytopenia] (1) ; {Coronary heart disease, susceptibility to, 7}, 610938 (3) ; {Malaria, cerebral, reduced risk of}, 611162 (3) ; {Malaria, cerebral, susceptibility to}, 611162 (3)
CD36	chr7	80300449	T	G	CD36:NM_001127443:exon9:c.T975G:p.Y325X,CD36:NM_001001547:exon10:c.T975G:p.Y325X,CD36:NM_001127444:exon8:c.T975G:p.Y325X,CD36:NM_001001548:exon10:c.T975G:p.Y325X,CD36:NM_000072:exon10:c.T975G:p.Y325X,	1.3	rs3211938	173510	Platelet glycoprotein IV deficiency, 608404 (3) ; [Macrothrombocytopenia] (1) ; {Coronary heart disease, susceptibility to, 7}, 610938 (3) ; {Malaria, cerebral, reduced risk of}, 611162 (3) ; {Malaria, cerebral, susceptibility to}, 611162 (3)
CD36	chr7	80303461	TAAG	-	CD36:NM_001127443:exon13:c.1417_1539del:p.473_473del,CD36:NM_001001547:exon14:c.1417_1794del:p.473_473del,CD36:NM_001127444:exon12:c.1417_1714del:p.473_473del,CD36:NM_000072:exon14:c.1417_1833del:p.473_473del,	2.6	.	173510	Platelet glycoprotein IV deficiency, 608404 (3) ; [Macrothrombocytopenia] (1) ; {Coronary heart disease, susceptibility to, 7}, 610938 (3) ; {Malaria, cerebral, reduced risk of}, 611162 (3) ; {Malaria, cerebral, susceptibility to}, 611162 (3)
CEP152	chr15	49059645	A	C	CEP152:NM_001194998:exon16:c.T2034G:p.Y678X,CEP152:NM_014985:exon16:c.T2034G:p.Y678X,	1.3	.	613529	Microcephaly, primary autosomal recessive, 4, 604321 (3) ; Seckel syndrome 5, 613823 (3)
CLDN16	chr3	190106072	G	-	CLDN16:NM_006580:exon1:c.164delG:p.R55fs,	28.57	rs56086318	603959	Hypomagnesemia 3, renal, 248250 (3)
COL17A1	chr10	105815756	C	A	COL17A1:NM_000494:exon18:c.G1471T:p.E491X,	1.3	.	113811	Epidermolysis bullosa, junctional, non-Herlitz type, 226650 (3)
COQ2	chr4	84206004	T	A	COQ2:NM_015697:exon1:c.A64T:p.R22X,	5.2	rs112033303	609825	Coenzyme Q10 deficiency, primary, 1, 607426 (3)
CUL7	chr6	43019068	G	A	CUL7:NM_014780:exon4:c.C871T:p.Q291X,CUL7:NM_001168370:exon4:c.C1123T:p.Q375X,	1.3	.	609577	3-M syndrome 1, 273750 (3)
CYP2R1	chr11	14902291	G	A	CYP2R1:NM_024514:exon3:c.C391T:p.R131X,	1.3	.	608713	Rickets due to defect in vitamin D 25-hydroxylation, 600081 (3)
DFNB59	chr2	179319206	C	-	DFNB59:NM_001042702:exon3:c.359delC:p.T120fs,	1.3	.	610219	Deafness, autosomal recessive 59, 610220 (3)
ERCC1	chr19	45916903	C	T	ERCC1:NM_202001:exon8:c.G875A:p.W292X,	2.6	rs116640350	126380	Cerebrooculofacioskeletal syndrome 4, 610758 (3)
ETFB	chr19	51857614	-	G	ETFB:NM_001014763:exon1:c.279_280insC:p.P93fs,	2.6	.	130410	Glutaric acidemia IIB, 231680 (3)
F11	chr4	187195347	G	T	F11:NM_000128:exon5:c.G403T:p.E135X,	1.3	.	264900	Factor XI deficiency, autosomal dominant, 612416 (3) ; Factor XI deficiency, autosomal recessive, 612416 (3)
FCN3	chr1	27699671	G	-	FCN3:NM_003665:exon5:c.349delC:p.L117fs,FCN3:NM_173452:exon4:c.316delC:p.L106fs,	6.49	.	604973	Immunodeficiency due to ficolin 3 deficiency, 613860 (3)
FUT6	chr19	5832077	-	G	FUT6:NM_001040701:exon2:c.502_503insC:p.Y168fs,FUT6:NM_000150:exon3:c.502_503insC:p.Y168fs,	1.3	.	136836	Fucosyltransferase 6 deficiency, 613852 (3)
FUT6	chr19	5832215	-	T	FUT6:NM_001040701:exon2:c.364_365insA:p.R122fs,FUT6:NM_000150:exon3:c.364_365insA:p.R122fs,	1.3	.	136836	Fucosyltransferase 6 deficiency, 613852 (3)
GP6	chr19	55526103	-	CAGA	GP6:NM_001083899:exon8:c.1210_1211insTCTG:p.P404fs,	3.9	.	605546	Bleeding disorder, platelet-type, 11, 614201 (3)
HAX1	chr1	154246390	-	C	HAX1:NM_006118:exon3:c.457_458insC:p.S153fs,HAX1:NM_001018837:exon3:c.313_314insC:p.S105fs,	1.3	.	605998	Neutropenia, severe congenital 3, autosomal recessive, 610738 (3)
HGD	chr3	120369678	TT	-	HGD:NM_000187:exon6:c.376_377del:p.126_126del,	1.3	.	607474	Alkaptonuria, 203500 (3)
INVS	chr9	103002479	T	G	INVS:NM_014425:exon6:c.T753G:p.Y251X,INVS:NM_183245:exon6:c.T753G:p.Y251X,	1.3	.	243305	Nephronophthisis 2, infantile, 602088 (3)
KCNV2	chr9	2718166	G	T	KCNV2:NM_133497:exon1:c.G427T:p.E143X,	1.3	rs104894113	607604	Retinal cone dystrophy 3B, 610356 (3)
LPL	chr8	19819724	C	G	LPL:NM_000237:exon9:c.C1421G:p.S474X,	16.89	rs328	609708	Combined hyperlipidemia, familial, 144250 (3) ; Lipoprotein lipase deficiency, 238600 (3) ; [High density lipoprotein cholesterol level QTL 11] (3)
MLYCD	chr16	83948833	T	G	MLYCD:NM_012213:exon5:c.T1221G:p.Y407X,	1.3	.	606761	Malonyl-CoA decarboxylase deficiency, 248360 (3)
MTMR2	chr11	95568478	-	A	MTMR2:NM_201278:exon17:c.1692_1693insT:p.V564fs,MTMR2:NM_016156:exon15:c.1908_1909insT:p.V636fs,MTMR2:NM_201281:exon16:c.1692_1693insT:p.V564fs,	1.3	.	603557	Charcot-Marie-Tooth disease, type 4B1, 601382 (3)
MYO7A	chr11	76895771	GGAGGCGGGGACACCAGGGCCT	-	MYO7A:NM_001127179:exon27:c.3514_3535del:p.1172_1179del,	24.68	.	276903	Deafness, autosomal dominant 11, 601317 (3) ; Deafness, autosomal recessive 2, 600060 (3) ; Usher syndrome, type 1B, 276900 (3)
ORAI1	chr12	122064788	-	T	ORAI1:NM_032790:exon1:c.141_142insT:p.P47fs,	1.3	.	610277	Immune dysfunction with T-cell inactivation due to calcium entry defect 1, 612782 (3)
POMC	chr2	25384456	-	T	POMC:NM_001035256:exon4:c.298_299insA:p.A100fs,POMC:NM_000939:exon3:c.298_299insA:p.A100fs,	1.3	.	176830	Obesity, adrenal insufficiency, and red hair due to POMC deficiency, 609734 (3) ; {Obesity, early-onset, susceptibility to}, 601665 (3)
POMT2	chr14	77750190	G	-	POMT2:NM_013382:exon15:c.1603delC:p.Q535fs,	1.3	.	607439	Muscular dystrophy-dystroglycanopathy (congenital with brain and eye anomalies), type A, 2, 613150 (3) ; Muscular dystrophy-dystroglycanopathy (congenital with mental retardation), type B, 2, 613156 (3) ; Muscular dystrophy-dystroglycanopathy (limb-girdle), type C, 2, 613158 (3)
PRDM5	chr4	121738060	T	A	PRDM5:NM_018699:exon6:c.A670T:p.K224X,	3.9	.	614161	Brittle cornea syndrome 2, 614170 (3)
PTPRQ	chr12	80943506	TGAAACAGGTAACTAACG	-	PTPRQ:NM_001145026:exon22:c.3762_3769del:p.1254_1257del,	3.9	.	603317	Deafness, autosomal recessive 84, 613391 (3)
RNASEH2B	chr13	51530586	-	A	RNASEH2B:NM_024570:exon11:c.915_916insA:p.N305fs,	11.69	.	610326	Aicardi-Goutieres syndrome 2, 610181 (3)
SLC10A2	chr13	103718282	G	T	SLC10A2:NM_000452:exon1:c.C318A:p.C106X,	1.3	.	601295	Bile acid malabsorption, primary, 613291 (3)
SLC24A1	chr15	65917265	C	-	SLC24A1:NM_004727:exon2:c.847delC:p.P283fs,	1.3	.	603617	Night blindness, congenital stationary, type 1D, 613830 (3)
SLC5A2	chr16	31499983	C	-	SLC5A2:NM_003041:exon10:c.1170delC:p.L390fs,	1.3	.	182381	Renal glucosuria, 233100 (3)
SLCO1B1	chr12	21375289	C	T	SLCO1B1:NM_006446:exon13:c.C1738T:p.R580X,	20.78	rs71581941	604843	Hyperbilirubinemia, Rotor type, digenic, 237450 (3)
SLCO1B3	chr12	21015462	G	-	SLCO1B3:NM_019844:exon6:c.598delG:p.A200fs,	1.3	.	605495	Hyperbilirubinemia, Rotor type, digenic, 237450 (3)
TRPM1	chr15	31294714	C	A	TRPM1:NM_002420:exon27:c.G4123T:p.E1375X,	6.49	rs3784589	603576	Night blindness, congenital stationary, type 1C, 613216 (3)
USH1C	chr11	17517181	G	A	USH1C:NM_153676:exon26:c.C2590T:p.R864X,	1.3	.	605242	Deafness, autosomal recessive 18, 602092 (3) ; Usher syndrome, type 1C, 276904 (3)
USH1C	chr11	17526211	G	A	USH1C:NM_153676:exon20:c.C2167T:p.Q723X,	1.3	.	605242	Deafness, autosomal recessive 18, 602092 (3) ; Usher syndrome, type 1C, 276904 (3)
