# Supplementary material for: Autozygome Sequencing Expands the Horizon of Human Knockout Research and Provides Novel Insights into Human Phenotypic Variation
Source: PLoS Genet. 2013 Dec 19;9(12):e1004030. doi: 10.1371/journal.pgen.1004030 (PMC3868571; doi:10.1371/journal.pgen.1004030)
Supplement: Table S7 — List of variants flagged as LoF due to reference genome annotation errors. Gene: Gene symbol, Chr: Chromosome, Position: Variant start position, Score: Predicted functional ablation score (3: strongest, 0: disqualified), RefAllele: Reference allele, AltAllele: Observed allele, Annotation: Variant effect. (XLSX) [file pgen.1004030.s009.xlsx]

## Sheet: Sheet1
Gene	Chr	Position	Score	RefAllele	AltAllele	Annotation
ABO	chr9	136132908	3	-	C	ABO:NM_020469:exon6:c.261_262insG:p.V87fs,
ALDH3B1	chr11	67786064	2	-	C	ALDH3B1:NM_000694:exon3:c.230_231insC:p.N77fs,ALDH3B1:NM_001161473:exon3:c.230_231insC:p.N77fs,
ALDH3B1	chr11	67789293	3	-	C	ALDH3B1:NM_000694:exon7:c.901_902insC:p.A301fs,ALDH3B1:NM_001161473:exon7:c.901_902insC:p.A301fs,ALDH3B1:NM_001030010:exon6:c.791_792insC:p.G264fs,
ALDH3B1	chr11	67795378	2	-	C	ALDH3B1:NM_000694:exon10:c.1376_1377insC:p.G459fs,ALDH3B1:NM_001161473:exon10:c.1376_1377insC:p.G459fs,ALDH3B1:NM_001030010:exon9:c.1266_1267insC:p.R422fs,
AOAH	chr7	36552729	2	-	T	AOAH:NM_001177506:exon22:c.1976_1977insA:p.M659fs,
AOAH	chr7	36552790	2	-	T	AOAH:NM_001177506:exon22:c.1915_1916insA:p.P639fs,
APOL4	chr22	36587845	3	-	CT	APOL4:NM_145660:exon5:c.332_333insAG:p.V111fs,APOL4:NM_030643:exon6:c.323_324insAG:p.V108fs,
ATG9B	chr7	150713902	3	-	C	ATG9B:NM_173681:exon10:c.2296_2297insG:p.P766fs,
B3GNT6	chr11	76751542	2	T	-	B3GNT6:NM_138706:exon2:c.947delT:p.L316fs,
B3GNT6	chr11	76751585	2	T	-	B3GNT6:NM_138706:exon2:c.990delT:p.P330fs,
B3GNT6	chr11	76751604	2	T	-	B3GNT6:NM_138706:exon2:c.1009delT:p.L337fs,
C14orf169	chr14	73957981	3	-	C	C14orf169:NM_024644:exon1:c.259_260insC:p.A87fs,
C17orf100	chr17	6555546	2	-	G	C17orf100:NM_001105520:exon1:c.313_314insG:p.R105fs,
C19orf55	chr19	36258938	3	G	-	C19orf55:NM_001039887:exon9:c.1191delG:p.Q397fs,
C20orf132	chr20	35807790	3	-	CTTACAGACAGGGCCCCGCGGCCGGCACT	C20orf132:NM_213632:exon1:c.94_95insAGTGCCGGCCGCGGGGCCCTGTCTGTAAG:p.P32fs,C20orf132:NM_152503:exon1:c.94_95insAGTGCCGGCCGCGGGGCCCTGTCTGTAAG:p.P32fs,C20orf132:NM_213631:exon1:c.94_95insAGTGCCGGCCGCGGGGCCCTGTCTGTAAG:p.P32fs,
CD207	chr2	71062834	3	-	C
CEACAM20	chr19	45016991	3	T	-	CEACAM20:NM_001102597:exon8:c.1449delA:p.E483fs,CEACAM20:NM_001102599:exon7:c.1170delA:p.E390fs,CEACAM20:NM_001102600:exon8:c.1449delA:p.E483fs,CEACAM20:NM_001102598:exon7:c.1170delA:p.E390fs,
CLTCL1	chr22	19189003	3	-	C	CLTCL1(NM_001835:exon24:c.3602-1->G,NM_007098:exon24:c.3602-1->G)
CNTNAP4	chr16	76311602	3	-	T	CNTNAP4:NM_033401:exon1:c.42_43insT:p.L14fs,
CREB3L1	chr11	46342261	2	-	G
CWC15	chr11	94699507	2	-	T	CWC15:NM_016403:exon6:c.512_513insA:p.I171fs,
CYFIP2	chr5	156721863	2	-	C	CYFIP2:NM_001037332:exon4:c.279_280insC:p.I93fs,CYFIP2:NM_001037333:exon4:c.279_280insC:p.I93fs,CYFIP2:NM_014376:exon4:c.279_280insC:p.I93fs,
CYP4F8	chr19	15730498	3	-	C	CYP4F8:NM_007253:exon5:c.450_451insC:p.L150fs,
DCAF7	chr17	61660890	2	G	-	DCAF7:NM_005828:exon5:c.556delG:p.G186fs,
DIXDC1	chr11	111853106	2	-	C	DIXDC1:NM_001037954:exon7:c.812_813insC:p.S271fs,DIXDC1:NM_033425:exon3:c.179_180insC:p.S60fs,
EI24	chr11	125452300	3	-	C	EI24:NM_004879:exon10:c.844_845insC:p.T282fs,EI24:NM_001007277:exon9:c.732_733insC:p.R244fs,
EMG1	chr12	7080210	3	-	G	EMG1:NM_006331:exon1:c.124_125insG:p.S42fs,
EMID2	chr7	101200669	2	-	G	EMID2:NM_133457:exon13:c.1178_1179insG:p.E393fs,
GAS2L1	chr22	29707639	3	-	C	GAS2L1:NM_152236:exon6:c.1198_1199insC:p.A400fs,GAS2L1:NM_006478:exon6:c.1198_1199insC:p.A400fs,
GPHB5	chr14	63784407	2	-	G	GPHB5:NM_145171:exon1:c.157_158insC:p.F53fs,
GRIP2	chr3	14561627	3	-	G	GRIP2:NM_001080423:exon10:c.1311_1312insC:p.P437fs,
HSH2D	chr19	16268208	2	A	-	HSH2D:NM_032855:exon8:c.663delA:p.L221fs,
ITIH5	chr10	7605078	2	C	-	ITIH5:NM_030569:exon14:c.2797delG:p.D933fs,ITIH5:NM_032817:exon10:c.2155delG:p.D719fs,
JRK	chr8	143746088	3	CA	-	JRK:NM_001077527:exon2:c.1389_1390del:p.463_464del,JRK:NM_003724:exon2:c.1389_1390del:p.463_464del,
KCP	chr7	128533514	3	-	C	KCP:NM_001135914:exon10:c.942_943insG:p.G314fs,KCP:NM_199349:exon12:c.1116_1117insG:p.G372fs,
KCP	chr7	128550681	3	C	-	KCP:NM_001135914:exon1:c.50delG:p.G17fs,KCP:NM_199349:exon1:c.50delG:p.G17fs,
KRBA1	chr7	149426305	3	-	C	KRBA1:NM_032534:exon13:c.1654_1655insC:p.A552fs,
KRTAP7-1	chr21	32201970	3	A	-	KRTAP7-1:NM_181606:exon1:c.48delT:p.I16fs,
LOC375190	chr2	24387178	2	-	C	LOC375190:NM_001145710:exon9:c.905_906insC:p.S302fs,
LTBP4	chr19	41123093	3	-	G	LTBP4:NM_001042544:exon24:c.3233_3234insG:p.Q1078fs,LTBP4:NM_001042545:exon21:c.3032_3033insG:p.Q1011fs,LTBP4:NM_003573:exon24:c.3122_3123insG:p.Q1041fs,
MAP3K14	chr17	43364293	3	-	G	MAP3K14:NM_003954:exon5:c.656_657insC:p.R219fs,
MAPK8IP2	chr22	51042513	3	-	G	MAPK8IP2:NM_012324:exon5:c.785_786insG:p.A262fs,MAPK8IP2:NM_016431:exon3:c.704_705insG:p.A235fs,
MLL4	chr19	36214633	3	-	G
MMP12	chr11	102738793	3	-	T	MMP12:NM_002426:exon5:c.632_633insA:p.T211fs,
MMP28	chr17	34100350	2	-	C	MMP28:NM_024302:exon4:c.438_439insG:p.L146fs,
NCAM1	chr11	112832340	3	C	-	NCAM1:NM_000615:exon1:c.7delC:p.P3fs,NCAM1:NM_001076682:exon1:c.7delC:p.P3fs,NCAM1:NM_181351:exon1:c.7delC:p.P3fs,
NEK3	chr13	52718057	3	-	T
NLRC3	chr16	3602228	3	G	-	NLRC3:NM_178844:exon10:c.2320delC:p.L774fs,
NPRL3	chr16	138772	3	-	G	NPRL3:NM_001039476:exon10:c.931_932insC:p.C311fs,NPRL3:NM_001077350:exon13:c.1468_1469insC:p.C490fs,
NR2E3	chr15	72105929	2	C	-	NR2E3:NM_014249:exon6:c.948delC:p.D316fs,NR2E3:NM_016346:exon6:c.948delC:p.D316fs,
OPLAH	chr8	145106939	3	CC	-	OPLAH:NM_017570:exon25:c.3501_3502del:p.1167_1168del,
PADI6	chr1	17718672	3	G	-	PADI6:NM_207421:exon9:c.1026delG:p.Q342fs,
PCDHB9	chr5	140568034	3	-	A	PCDHB9:NM_019119:exon1:c.1142_1143insA:p.T381fs,
PIK3R6	chr17	8725214	3	-	G	PIK3R6:NM_001010855:exon17:c.1828_1829insC:p.C610fs,
PKD1L2	chr16	81161473	2	-	TACTGCCAAGCCTGGGGAAAGC	PKD1L2:NM_052892:exon36:c.6242_6243insGCTTTCCCCAGGCTTGGCAGTA:p.T2081fs,
PKD1L3	chr16	71981414	3	-	TTTG	PKD1L3:NM_181536:exon22:c.3695_3696insCAAA:p.R1232fs,
PLCD3	chr17	43192549	3	-	C	PLCD3:NM_133373:exon10:c.1623_1624insG:p.R541fs,
PLEKHA2	chr8	38827186	2	C	-	PLEKHA2:NM_021623:exon12:c.1163delC:p.A388fs,
PLK1S1	chr20	21186161	3	-	G	PLK1S1:NM_001163022:exon6:c.1075_1076insG:p.R359fs,PLK1S1:NM_018474:exon7:c.1384_1385insG:p.R462fs,PLK1S1:NM_001163023:exon5:c.985_986insG:p.R329fs,
PNLIPRP2	chr10	118383463	3	-	G	PNLIPRP2:NM_005396:exon3:c.59_60insG:p.E20fs,
POLDIP2	chr17	26684390	3	-	C	POLDIP2:NM_015584:exon1:c.84_85insG:p.S28fs,
PRKDC	chr8	48805816	3	-	G	PRKDC:NM_001081640:exon31:c.3730_3731insC:p.F1244fs,PRKDC:NM_006904:exon31:c.3730_3731insC:p.F1244fs,
RHBG	chr1	156354348	2	C	-	RHBG:NM_020407:exon9:c.1265delC:p.S422fs,
RIBC2	chr22	45810278	3	-	C	RIBC2:NM_015653:exon2:c.190_191insC:p.T64fs,
SARM1	chr17	26699195	2	-	G	SARM1:NM_015077:exon1:c.142_143insG:p.P48fs,
SARM1	chr17	26699367	2	-	C	SARM1:NM_015077:exon1:c.314_315insC:p.C105fs,
SCAMP1	chr5	77745853	3	-	A	SCAMP1:NM_004866:exon7:c.729_730insA:p.G243fs,
SEMA3B	chr3	50306752	3	-	C	SEMA3B:NM_001005914:exon2:c.80_81insC:p.S27fs,SEMA3B:NM_004636:exon2:c.80_81insC:p.S27fs,
SENP3	chr17	7470286	3	A	-	SENP3:NM_015670:exon7:c.1306delA:p.K436fs,
SLC37A4	chr11	118898436	3	C	-	SLC37A4:NM_001164278:exon5:c.528delG:p.W176fs,SLC37A4:NM_001467:exon4:c.528delG:p.W176fs,SLC37A4:NM_001164279:exon5:c.309delG:p.W103fs,SLC37A4:NM_001164280:exon3:c.528delG:p.W176fs,SLC37A4:NM_001164277:exon5:c.528delG:p.W176fs,
SLC38A3	chr3	50251835	3	-	G
SLC46A1	chr17	26727722	2	A	-	SLC46A1:NM_080669:exon4:c.1227delT:p.I409fs,
SMAD5	chr5	135513085	2	-	C	SMAD5:NM_001001419:exon9:c.1314_1315insC:p.I438fs,SMAD5:NM_001001420:exon7:c.1314_1315insC:p.I438fs,SMAD5:NM_005903:exon8:c.1314_1315insC:p.I438fs,
SPON1	chr11	14101493	3	-	C	SPON1:NM_006108:exon5:c.601_602insC:p.A201fs,
SPPL2B	chr19	2340154	3	-	C	SPPL2B:NM_001077238:exon7:c.822_823insC:p.L274fs,SPPL2B:NM_152988:exon7:c.822_823insC:p.L274fs,
SRD5A2	chr2	31805880	3	-	G	SRD5A2:NM_000348:exon1:c.90_91insC:p.P30fs,
SRRM3	chr7	75914934	2	-	C	SRRM3:NM_001110199:exon15:c.1735_1736insC:p.A579fs,
SRSF8	chr11	94800902	3	-	C	SRSF8:NM_032102:exon1:c.512_513insC:p.S171fs,
SSPO	chr7	149476666	3	-	C	SSPO:NM_198455:exon9:c.1118_1119insC:p.S373fs,
SSPO	chr7	149503917	3	GATA	-	SSPO:NM_198455:exon57:c.8749_8752del:p.2917_2918del,
SSPO	chr7	149506211	3	-	C	SSPO:NM_198455:exon60:c.9211_9212insC:p.A3071fs,
SSPO	chr7	149515189	3	A	-	SSPO:NM_198455:exon76:c.11589delA:p.V3863fs,
SYNM	chr15	99646107	3	-	G	SYNM:NM_015286:exon1:c.702_703insG:p.A234fs,SYNM:NM_145728:exon1:c.702_703insG:p.A234fs,
TREH	chr11	118529044	2	-	G	TREH:NM_007180:exon15:c.1706_1707insC:p.G569fs,
TRIL	chr7	28997498	3	C	-	TRIL:NM_014817:exon1:c.165delG:p.W55fs,
TRIL	chr7	28997596	3	-	C	TRIL:NM_014817:exon1:c.67_68insG:p.P23fs,
UBXN8	chr8	30620840	2	-	T	UBXN8:NM_005671:exon7:c.621_622insT:p.R207fs,
UHRF1	chr19	4954679	3	-	C	UHRF1:NM_001048201:exon15:c.1975_1976insC:p.A659fs,UHRF1:NM_013282:exon14:c.2014_2015insC:p.A672fs,
UNC93B1	chr11	67765163	3	-	G	UNC93B1:NM_030930:exon7:c.888_889insC:p.A296fs,
VPS11	chr11	118939939	3	-	C	VPS11:NM_021729:exon2:c.220_221insC:p.S74fs,
XKR5	chr8	6673378	3	A	-	XKR5:NM_207411:exon6:c.870delT:p.S290fs,
YTHDF3	chr8	64098729	3	-	G	YTHDF3:NM_152758:exon4:c.159_160insG:p.S53fs,
ZAN	chr7	100371476	3	-	G	ZAN:NM_173059:exon31:c.5767_5768insG:p.F1923fs,ZAN:NM_003386:exon31:c.5767_5768insG:p.F1923fs,
ZNF274	chr19	58718360	3	-	G	ZNF274:NM_016325:exon4:c.434_435insG:p.E145fs,ZNF274:NM_016324:exon2:c.215_216insG:p.E72fs,ZNF274:NM_133502:exon5:c.530_531insG:p.E177fs,
ZNF516	chr18	74090958	3	G	-	ZNF516:NM_014643:exon4:c.3112delC:p.R1038fs,
ZNF518A	chr10	97920099	2	-	C	ZNF518A:NM_014803:exon6:c.4020_4021insC:p.C1340fs,
ZNF595	chr4	85995	2	-	A	ZNF595:NM_182524:exon4:c.600_601insA:p.Y200fs,
ZNF595	chr4	86032	2	A	-	ZNF595:NM_182524:exon4:c.637delA:p.N213fs,
ZNF595	chr4	86101	2	-	C	ZNF595:NM_182524:exon4:c.706_707insC:p.A236fs,
ZNF595	chr4	87313	1	-	A	ZNF595:NM_182524:exon4:c.1918_1919insA:p.D640fs,
